# Supplementary material for: Dataset of human interventions as anthropogenic perturbations on the Caribbean coast of Colombia
Source: Data Brief. 2020 Jun 12;31:105847. doi: 10.1016/j.dib.2020.105847 (PMC7327819; doi:10.1016/j.dib.2020.105847)
Supplement: Supplementary file 1 [file mmc1.xlsx]

## Sheet: CATEG
Category	Code	Name	Description	Qt Data
Human Settlements	AHB	Low density settlements	Isolated populated areas where houses are spread and scattered. Housing up to 3 floors	1443
	AHA	High density settlements	High amount of buildings for housing and urban facilities with some structures over 3 floors	72
	AHP	Palatial settlements	Set of buildings on stilts in a body of water	3
	AHU	Luxury settlements	Isolated buildings or in residential complexes with elements such as swimming pool, golf courses, tennis courts	227
	AHM	Luxury settlement with pier	Similar o AHU but with a dock for their exclusive services	194
	INA	Naval military installations	Military installations on the coast front, usually with docks and boats	21
	IMI	Land-based military installations	Military installations without contact with the coastline	0
Infrastructure	PYC	Walks and ridges	Public infrastructures on the waterfront designed for pedestrian use	17
	CYP	Groins	Rigid shore protection structures, perpendicularly attached to the shore, to intercept longshore sediment transport	738
	MUR	Seawalls	Rigid structures on the shore to stabilize it or protect it from strong waves and tide currents (including revetments and rip-raps)	48
	ROM	Breakwaters	Rigid structures parallel and detached from the coast for the dissipation of wave energy	57
	MUP	Public docks	Infrastructures for public use of smaller vessels	63
	EMP	Inlet navigation channels	Infrastructures connected to the coast to prevent siltation in river mouth or channels through which vessels navigate inland.	30
	CAP	Road infrastructure	Public and private infrastructures used for vehicle traffic	111
	VFE	Railway infrastructure	Public and private infrastructures used for train traffic	2
	POL	Pipelines (gas / oil)	Surface facilities for the transportation of hydrocarbons	0
	INE	Electrical installations	Electrical transmission facilities (towers and cables)	0
	RPL	Beach nourishments	Infrastructures built to artificially retain sediment deposited on a beach	0
	TAD	Water and sewage pipelines	Shallow pipe used to take water or discharge spills to a body of water	0
	DES	Desalination plants	Industrial facility dedicated to the purification of sea water	0
Extractive Activities	DMI	Mining	Areas used for the extraction of minerals in the ground or marine subsoil (e.g. Quarries)	5
	PTF	Offshore Platforms	Isolated or scattered structures located in marine areas and without connection to the coastline	0
Basic Activities	UAG	Farming and livestock	Areas used for farming, livestock or other activity linked to the field	236
	GRM	Mariculture	Facilities for the cultivation of animal species in marine areas	2
	GRA	Aquaculture	Facilities for the cultivation of animal species in terrestrial areas (eg shrimp pools)	136
Industries	MAN	Manufacture	Any type of industrial installation other than thermoelectric and desalination plants	78
	TYS	Thermoelectric plants	Industrial installation dedicated to the electrical generation by thermal methods	8
Maritime Trade	NAV	Internal Maritime Transport	Marine areas with frequent traffic of smaller vessels	82
	PUC	Deep water ports without shelter	Public or private infrastructure for the reception, loading, unloading and storage of merchandise transported by larger vessels	44
	PUG	Shallow water ports without shelter	Similar to PUC but usually specialized on solid bulks, for vessels with lesser draft	57
	PUP	Bulk ports	Public or private infrastructure for the reception, loading, unloading and storage of liquids and gases, mainly hydrocarbons transported by larger vessels	0
	PUQ	Fishing ports	Public or private infrastructure for the reception, loading, unloading and storage of fishery products	0
Tourism & Recreation	MCR	Cruise tourism	Public or private infrastructure for docking and provisioning of vessels over pleasure	1
	MMN	Marinas	Public or private infrastructure for berthing and provisioning of smaller pleasure boats	19
	EDF	Sun and Beach Tourism	Large buildings (several floors and / or blocks) isolated or grouped with recreational elements such as swimming pool, tennis courts, restaurants, trails	99
	EDN	Nature Tourism	Small and isolated buildings, near or immersed in natural areas	134
	EDM	Sun and beach tourism with pier	Similar to EDF but with a dock for their exclusive services	25
	ESH	Historic structures	Ancient infrastructure preserved for its values as cultural and historic heritage	5

## Sheet: Consolidated
Int-Code	ECU	Position Mark	GeoCode	Image Date	Satelite
AHA	MAG	001N	AHA-MAG-001N	12/2016	Astrium
AHA	MAG	001W	AHA-MAG-001W	12/2016	Astrium
AHA	MAG	001E	AHA-MAG-001E	12/2016	Astrium
AHA	MAG	001S	AHA-MAG-001S	12/2016	Astrium
AHA	MAG	002N	AHA-MAG-002N	03/2016	Digital Globe
AHA	MAG	002W	AHA-MAG-002W	03/2016	Digital Globe
AHA	MAG	002E	AHA-MAG-002E	03/2016	Digital Globe
AHA	MAG	002S	AHA-MAG-002S	03/2016	Digital Globe
AHA	MAG	003N	AHA-MAG-003N	03/2016	Digital Globe
AHA	MAG	003W	AHA-MAG-003W	03/2016	Digital Globe
AHA	MAG	003E	AHA-MAG-003E	03/2016	Digital Globe
AHA	MAG	003S	AHA-MAG-003S	03/2016	Digital Globe
AHA	MAG	004N	AHA-MAG-004N	06/2016	Digital Globe
AHA	MAG	004W	AHA-MAG-004W	06/2016	Digital Globe
AHA	MAG	004E	AHA-MAG-004E	06/2016	Digital Globe
AHA	MAG	004S	AHA-MAG-004S	06/2016	Digital Globe
AHA	MAG	005N	AHA-MAG-005N	03/2016	Digital Globe
AHA	MAG	005W	AHA-MAG-005W	03/2016	Digital Globe
AHA	MAG	005E	AHA-MAG-005E	03/2016	Digital Globe
AHA	MAG	005S	AHA-MAG-005S	03/2016	Digital Globe
AHA	MAG	006N	AHA-MAG-006N	03/2016	Digital Globe
AHA	MAG	006W	AHA-MAG-006W	03/2016	Digital Globe
AHA	MAG	006E	AHA-MAG-006E	03/2016	Digital Globe
AHA	MAG	006S	AHA-MAG-006S	03/2016	Digital Globe
AHA	MAG	007N	AHA-MAG-007N	03/2016	Digital Globe
AHA	MAG	007W	AHA-MAG-007W	03/2016	Digital Globe
AHA	MAG	007E	AHA-MAG-007E	03/2016	Digital Globe
AHA	MAG	007S	AHA-MAG-007S	03/2016	Digital Globe
AHA	MAG	008N	AHA-MAG-008N	03/2016	Digital Globe
AHA	MAG	008W	AHA-MAG-008W	03/2016	Digital Globe
AHA	MAG	008E	AHA-MAG-008E	03/2016	Digital Globe
AHA	MAG	008S	AHA-MAG-008S	03/2016	Digital Globe
AHA	MAG	009N	AHA-MAG-009N	07/2016	Digital Globe
AHA	MAG	009W	AHA-MAG-009W	07/2016	Digital Globe
AHA	MAG	009E	AHA-MAG-009E	07/2016	Digital Globe
AHA	MAG	009S	AHA-MAG-009S	07/2016	Digital Globe
AHA	MAG	010N	AHA-MAG-010N	07/2016	Digital Globe
AHA	MAG	010W	AHA-MAG-010W	07/2016	Digital Globe
AHA	MAG	010E	AHA-MAG-010E	07/2016	Digital Globe
AHA	MAG	010S	AHA-MAG-010S	07/2016	Digital Globe
AHA	SMR	001N	AHA-SMR-001N	01/2017	Digital Globe
AHA	SMR	001W	AHA-SMR-001W	01/2017	Digital Globe
AHA	SMR	001E	AHA-SMR-001E	01/2017	Digital Globe
AHA	SMR	001S	AHA-SMR-001S	01/2017	Digital Globe
AHA	SMR	002N	AHA-SMR-002N	01/2017	Digital Globe
AHA	SMR	002W	AHA-SMR-002W	01/2017	Digital Globe
AHA	SMR	002E	AHA-SMR-002E	01/2017	Digital Globe
AHA	SMR	002S	AHA-SMR-002S	01/2017	Digital Globe
AHA	SMR	003N	AHA-SMR-003N	01/2017	Digital Globe
AHA	SMR	003W	AHA-SMR-003W	01/2017	Digital Globe
AHA	SMR	003E	AHA-SMR-003E	01/2017	Digital Globe
AHA	SMR	003S	AHA-SMR-003S	01/2017	Digital Globe
AHA	SMR	004N	AHA-SMR-004N	03/2016	Digital Globe
AHA	SMR	004W	AHA-SMR-004W	03/2016	Digital Globe
AHA	SMR	004E	AHA-SMR-004E	03/2016	Digital Globe
AHA	SMR	004S	AHA-SMR-004S	03/2016	Digital Globe
AHA	SMR	005N	AHA-SMR-005N	11/2014	Digital Globe
AHA	SMR	005W	AHA-SMR-005W	11/2014	Digital Globe
AHA	SMR	005E	AHA-SMR-005E	11/2014	Digital Globe
AHA	SMR	005S	AHA-SMR-005S	11/2014	Digital Globe
AHA	SIN	006N	AHA-SIN-006N	12/2016	Astrium
AHA	SIN	006W	AHA-SIN-006W	12/2016	Astrium
AHA	SIN	006E	AHA-SIN-006E	12/2016	Astrium
AHA	SIN	006S	AHA-SIN-006S	12/2016	Astrium
AHA	SIN	007N	AHA-SIN-007N	12/2016	Astrium
AHA	SIN	007W	AHA-SIN-007W	12/2016	Astrium
AHA	SIN	007E	AHA-SIN-007E	12/2016	Astrium
AHA	SIN	007S	AHA-SIN-007S	12/2016	Astrium
AHA	DAR	001N	AHA-DAR-001N	07/2006	Astrium
AHA	DAR	001W	AHA-DAR-001W	07/2006	Astrium
AHA	DAR	001E	AHA-DAR-001E	07/2006	Astrium
AHA	DAR	001S	AHA-DAR-001S	07/2006	Astrium
AHB	MAG	001N	AHB-MAG-001N	04/2016	DigitalGlobe
AHB	MAG	001W	AHB-MAG-001W	04/2016	DigitalGlobe
AHB	MAG	001E	AHB-MAG-001E	04/2016	DigitalGlobe
AHB	MAG	001S	AHB-MAG-001S	04/2016	DigitalGlobe
AHB	MAG	002N	AHB-MAG-002N	07/2016	Astrium
AHB	MAG	002W	AHB-MAG-002W	07/2016	Astrium
AHB	MAG	002E	AHB-MAG-002E	07/2016	Astrium
AHB	MAG	002S	AHB-MAG-002S	07/2016	Astrium
AHB	MAG	003N	AHB-MAG-003N	07/2016	Astrium
AHB	MAG	003W	AHB-MAG-003W	07/2016	Astrium
AHB	MAG	003E	AHB-MAG-003E	07/2016	Astrium
AHB	MAG	003S	AHB-MAG-003S	07/2016	Astrium
AHB	MAG	004N	AHB-MAG-004N	07/2016	Astrium
AHB	MAG	004W	AHB-MAG-004W	07/2016	Astrium
AHB	MAG	004E	AHB-MAG-004E	07/2016	Astrium
AHB	MAG	004S	AHB-MAG-004S	07/2016	Astrium
AHB	MAG	005N	AHB-MAG-005N	12/2016	Astrium
AHB	MAG	005W	AHB-MAG-005W	12/2016	Astrium
AHB	MAG	005E	AHB-MAG-005E	12/2016	Astrium
AHB	MAG	005S	AHB-MAG-005S	12/2016	Astrium
AHB	MAG	006N	AHB-MAG-006N	07/2016	Astrium
AHB	MAG	006W	AHB-MAG-006W	07/2016	Astrium
AHB	MAG	006E	AHB-MAG-006E	07/2016	Astrium
AHB	MAG	006S	AHB-MAG-006S	07/2016	Astrium
AHB	MAG	007N	AHB-MAG-007N	07/2016	Astrium
AHB	MAG	007W	AHB-MAG-007W	07/2016	Astrium
AHB	MAG	007E	AHB-MAG-007E	07/2016	Astrium
AHB	MAG	007S	AHB-MAG-007S	07/2016	Astrium
AHB	MAG	008N	AHB-MAG-008N	07/2016	Astrium
AHB	MAG	008W	AHB-MAG-008W	07/2016	Astrium
AHB	MAG	008E	AHB-MAG-008E	07/2016	Astrium
AHB	MAG	008S	AHB-MAG-008S	07/2016	Astrium
AHB	MAG	009	AHB-MAG-009	07/2016	Astrium
AHB	MAG	010N	AHB-MAG-010N	12/2016	Astrium
AHB	MAG	010W	AHB-MAG-010W	12/2016	Astrium
AHB	MAG	010E	AHB-MAG-010E	12/2016	Astrium
AHB	MAG	010S	AHB-MAG-010S	12/2016	Astrium
AHB	MAG	011	AHB-MAG-011	07/2016	Astrium
AHB	MAG	012	AHB-MAG-012	07/2016	Astrium
AHB	MAG	013N	AHB-MAG-013N	07/2016	Digital Globe
AHB	MAG	013W	AHB-MAG-013W	07/2016	Digital Globe
AHB	MAG	013E	AHB-MAG-013E	07/2016	Digital Globe
AHB	MAG	013S	AHB-MAG-013S	07/2016	Digital Globe
AHB	MAG	014N	AHB-MAG-014N	07/2016	Digital Globe
AHB	MAG	014W	AHB-MAG-014W	07/2016	Digital Globe
AHB	MAG	014E	AHB-MAG-014E	07/2016	Digital Globe
AHB	MAG	014S	AHB-MAG-014S	07/2016	Digital Globe
AHB	MAG	015	AHB-MAG-015	07/2016	Digital Globe
AHB	MAG	016N	AHB-MAG-016N	07/2016	Astrium
AHB	MAG	016W	AHB-MAG-016W	07/2016	Astrium
AHB	MAG	016E	AHB-MAG-016E	07/2016	Astrium
AHB	MAG	016S	AHB-MAG-016S	07/2016	Astrium
AHB	MAG	017	AHB-MAG-017	07/2016	Astrium
AHB	MAG	018	AHB-MAG-018	07/2016	Astrium
AHB	MAG	019	AHB-MAG-019	07/2016	Astrium
AHB	MAG	020	AHB-MAG-020	07/2016	Astrium
AHB	MAG	021	AHB-MAG-021	07/2016	Astrium
AHB	MAG	022N	AHB-MAG-022N	07/2016	Astrium
AHB	MAG	022W	AHB-MAG-022W	07/2016	Astrium
AHB	MAG	022E	AHB-MAG-022E	07/2016	Astrium
AHB	MAG	022S	AHB-MAG-022S	07/2016	Astrium
AHB	MAG	023N	AHB-MAG-023N	12/2016	Astrium
AHB	MAG	023W	AHB-MAG-023W	12/2016	Astrium
AHB	MAG	023E	AHB-MAG-023E	12/2016	Astrium
AHB	MAG	023S	AHB-MAG-023S	12/2016	Astrium
AHB	MAG	024	AHB-MAG-024	12/2016	Astrium
AHB	MAG	025N	AHB-MAG-025N	12/2016	Astrium
AHB	MAG	025W	AHB-MAG-025W	12/2016	Astrium
AHB	MAG	025E	AHB-MAG-025E	12/2016	Astrium
AHB	MAG	025S	AHB-MAG-025S	12/2016	Astrium
AHB	MAG	026	AHB-MAG-026	12/2016	Astrium
AHB	MAG	027	AHB-MAG-027	12/2016	Astrium
AHB	MAG	028	AHB-MAG-028	12/2016	Astrium
AHB	MAG	029	AHB-MAG-029	12/2016	Astrium
AHB	MAG	030N	AHB-MAG-030N	12/2016	Astrium
AHB	MAG	030W	AHB-MAG-030W	12/2016	Astrium
AHB	MAG	030E	AHB-MAG-030E	12/2016	Astrium
AHB	MAG	030S	AHB-MAG-030S	12/2016	Astrium
AHB	MAG	031N	AHB-MAG-031N	12/2016	Astrium
AHB	MAG	031W	AHB-MAG-031W	12/2016	Astrium
AHB	MAG	031E	AHB-MAG-031E	12/2016	Astrium
AHB	MAG	031S	AHB-MAG-031S	12/2016	Astrium
AHB	MAG	032	AHB-MAG-032	12/2016	Astrium
AHB	MAG	033	AHB-MAG-033	12/2016	Astrium
AHB	MAG	034	AHB-MAG-034	12/2016	Astrium
AHB	MAG	035	AHB-MAG-035	12/2016	Astrium
AHB	MAG	036	AHB-MAG-036	12/2016	Astrium
AHB	MAG	037N	AHB-MAG-037N	12/2016	Astrium
AHB	MAG	037W	AHB-MAG-037W	12/2016	Astrium
AHB	MAG	037E	AHB-MAG-037E	12/2016	Astrium
AHB	MAG	037S	AHB-MAG-037S	12/2016	Astrium
AHB	MAG	038N	AHB-MAG-038N	12/2016	Astrium
AHB	MAG	038W	AHB-MAG-038W	12/2016	Astrium
AHB	MAG	038E	AHB-MAG-038E	12/2016	Astrium
AHB	MAG	038S	AHB-MAG-038S	12/2016	Astrium
AHB	MAG	039N	AHB-MAG-039N	12/2016	Astrium
AHB	MAG	039W	AHB-MAG-039W	12/2016	Astrium
AHB	MAG	039E	AHB-MAG-039E	12/2016	Astrium
AHB	MAG	039S	AHB-MAG-039S	12/2016	Astrium
AHB	MAG	040	AHB-MAG-040	12/2016	Astrium
AHB	MAG	041N	AHB-MAG-041N	12/2016	Astrium
AHB	MAG	041W	AHB-MAG-041W	12/2016	Astrium
AHB	MAG	041E	AHB-MAG-041E	12/2016	Astrium
AHB	MAG	041S	AHB-MAG-041S	12/2016	Astrium
AHB	MAG	042	AHB-MAG-042	12/2016	Astrium
AHB	MAG	043	AHB-MAG-043	03/2016	Digital Globe
AHB	MAG	044	AHB-MAG-044	03/2016	Digital Globe
AHB	MAG	045	AHB-MAG-045	03/2016	Digital Globe
AHB	MAG	046	AHB-MAG-046	03/2016	Digital Globe
AHB	MAG	047	AHB-MAG-047	06/2016	Digital Globe
AHB	MAG	048	AHB-MAG-048	06/2016	Astrium
AHB	MAG	049-1	AHB-MAG-049-1	03/2016	Astrium
AHB	MAG	049-2	AHB-MAG-049-2	03/2016	Astrium
AHB	MAG	049-3	AHB-MAG-049-3	03/2016	Astrium
AHB	MAG	050N	AHB-MAG-050N	03/2016	Astrium
AHB	MAG	050W	AHB-MAG-050W	03/2016	Astrium
AHB	MAG	050E	AHB-MAG-050E	03/2016	Astrium
AHB	MAG	050S	AHB-MAG-050S	03/2016	Astrium
AHB	MAG	051	AHB-MAG-051	03/2016	Astrium
AHB	MAG	052	AHB-MAG-052	03/2016	Astrium
AHB	MAG	053	AHB-MAG-053	03/2016	Astrium
AHB	MAG	054N	AHB-MAG-054N	03/2016	Astrium
AHB	MAG	054W	AHB-MAG-054W	03/2016	Astrium
AHB	MAG	054E	AHB-MAG-054E	03/2016	Astrium
AHB	MAG	054S	AHB-MAG-054S	03/2016	Astrium
AHB	MAG	055	AHB-MAG-055	03/2016	Astrium
AHB	MAG	056	AHB-MAG-056	03/2016	Astrium
AHB	MAG	057	AHB-MAG-057	03/2016	Astrium
AHB	MAG	058	AHB-MAG-058	01/2015	Digital Globe
AHB	MAG	059N	AHB-MAG-059N	07/2016	Digital Globe
AHB	MAG	059W	AHB-MAG-059W	07/2016	Digital Globe
AHB	MAG	059E	AHB-MAG-059E	07/2016	Digital Globe
AHB	MAG	059S	AHB-MAG-059S	07/2016	Digital Globe
AHB	MAG	060N	AHB-MAG-060N	07/2016	Digital Globe
AHB	MAG	060W	AHB-MAG-060W	07/2016	Digital Globe
AHB	MAG	060E	AHB-MAG-060E	07/2016	Digital Globe
AHB	MAG	060S	AHB-MAG-060S	07/2016	Digital Globe
AHB	MAG	061	AHB-MAG-061	07/2016	Digital Globe
AHB	MAG	062N	AHB-MAG-062N	07/2016	Digital Globe
AHB	MAG	062W	AHB-MAG-062W	07/2016	Digital Globe
AHB	MAG	062E	AHB-MAG-062E	07/2016	Digital Globe
AHB	MAG	062S	AHB-MAG-062S	07/2016	Digital Globe
AHB	SMR	001	AHB-SMR-001	07/2016	Digital Globe
AHB	SMR	002N	AHB-SMR-002N	07/2016	Digital Globe
AHB	SMR	002W	AHB-SMR-002W	07/2016	Digital Globe
AHB	SMR	002E	AHB-SMR-002E	07/2016	Digital Globe
AHB	SMR	002S	AHB-SMR-002S	07/2016	Digital Globe
AHB	SMR	003N	AHB-SMR-003N	07/2016	Digital Globe
AHB	SMR	003W	AHB-SMR-003W	07/2016	Digital Globe
AHB	SMR	003E	AHB-SMR-003E	07/2016	Digital Globe
AHB	SMR	003S	AHB-SMR-003S	07/2016	Digital Globe
AHB	SMR	004	AHB-SMR-004	01/2017	Digital Globe
AHB	SMR	005	AHB-SMR-005	01/2017	Digital Globe
AHB	SMR	006	AHB-SMR-006	03/2016	Digital Globe
AHB	SMR	007	AHB-SMR-007	03/2016	Digital Globe
AHB	SMR	008	AHB-SMR-008	03/2016	Digital Globe
AHB	SMR	009	AHB-SMR-009	03/2016	Digital Globe
AHB	SMR	010	AHB-SMR-010	03/2016	Digital Globe
AHB	SMR	011	AHB-SMR-011	03/2016	Digital Globe
AHB	SMR	012	AHB-SMR-012	03/2016	Digital Globe
AHB	SMR	013	AHB-SMR-013	03/2016	Digital Globe
AHB	SMR	014	AHB-SMR-014	03/2016	Digital Globe
AHB	SMR	015N	AHB-SMR-015N	11/2016	Astrium
AHB	SMR	015W	AHB-SMR-015W	11/2016	Astrium
AHB	SMR	015E	AHB-SMR-015E	11/2016	Astrium
AHB	SMR	015S	AHB-SMR-015S	11/2016	Astrium
AHB	SMR	016N	AHB-SMR-016N	11/2016	Astrium
AHB	SMR	016W	AHB-SMR-016W	11/2016	Astrium
AHB	SMR	016E	AHB-SMR-016E	11/2016	Astrium
AHB	SMR	016S	AHB-SMR-016S	11/2016	Astrium
AHB	SMR	017	AHB-SMR-017	11/2016	Astrium
AHB	SMR	018N	AHB-SMR-018N	01/2017	Astrium
AHB	SMR	018W	AHB-SMR-018W	01/2017	Astrium
AHB	SMR	018E	AHB-SMR-018E	01/2017	Astrium
AHB	SMR	018S	AHB-SMR-018S	01/2017	Astrium
AHB	SMR	019	AHB-SMR-019	01/2017	Astrium
AHB	SMR	020	AHB-SMR-020	01/2017	Astrium
AHB	SMR	021-1	AHB-SMR-021-1	01/2017	Astrium
AHB	SMR	021-2	AHB-SMR-021-2	01/2017	Astrium
AHB	SMR	022	AHB-SMR-022	01/2017	Astrium
AHB	SMR	023	AHB-SMR-023	01/2017	Astrium
AHB	SMR	024-1	AHB-SMR-024-1	01/2017	Astrium
AHB	SMR	024-2	AHB-SMR-024-2	01/2017	Astrium
AHB	SMR	025N	AHB-SMR-025N	01/2017	Astrium
AHB	SMR	025W	AHB-SMR-025W	01/2017	Astrium
AHB	SMR	025E	AHB-SMR-025E	01/2017	Astrium
AHB	SMR	025S	AHB-SMR-025S	01/2017	Astrium
AHB	SMR	026	AHB-SMR-026	01/2017	Astrium
AHB	SMR	027	AHB-SMR-027	01/2017	Astrium
AHB	SMR	028	AHB-SMR-028	01/2017	Astrium
AHB	SMR	029	AHB-SMR-029	01/2017	Astrium
AHB	SMR	030	AHB-SMR-030	01/2017	Astrium
AHB	SMR	031	AHB-SMR-031	01/2017	Astrium
AHB	SMR	032N	AHB-SMR-032N	01/2017	Astrium
AHB	SMR	032W	AHB-SMR-032W	01/2017	Astrium
AHB	SMR	032E	AHB-SMR-032E	01/2017	Astrium
AHB	SMR	032S	AHB-SMR-032S	01/2017	Astrium
AHB	SMR	033	AHB-SMR-033	01/2017	Astrium
AHB	SMR	034	AHB-SMR-034	01/2017	Astrium
AHB	SMR	035	AHB-SMR-035	01/2017	Astrium
AHB	SMR	036	AHB-SMR-036	01/2017	Astrium
AHB	SMR	037N	AHB-SMR-037N	01/2017	Astrium
AHB	SMR	037W	AHB-SMR-037W	01/2017	Astrium
AHB	SMR	037E	AHB-SMR-037E	01/2017	Astrium
AHB	SMR	037S	AHB-SMR-037S	01/2017	Astrium
AHB	SMR	038	AHB-SMR-038	01/2017	Astrium
AHB	SMR	039	AHB-SMR-039	01/2017	Astrium
AHB	SMR	040	AHB-SMR-040	01/2017	Astrium
AHB	SMR	041N	AHB-SMR-041N	01/2017	Astrium
AHB	SMR	041W	AHB-SMR-041W	01/2017	Astrium
AHB	SMR	041E	AHB-SMR-041E	01/2017	Astrium
AHB	SMR	041S	AHB-SMR-041S	01/2017	Astrium
AHB	SMR	042	AHB-SMR-042	01/2017	Astrium
AHB	SMR	043	AHB-SMR-043	01/2017	Astrium
AHB	SMR	044	AHB-SMR-044	01/2017	Astrium
AHB	SMR	045	AHB-SMR-045	01/2017	Astrium
AHB	SMR	046	AHB-SMR-046	01/2017	Astrium
AHB	SMR	047	AHB-SMR-047	01/2017	Astrium
AHB	SMR	048	AHB-SMR-048	01/2017	Astrium
AHB	SMR	049	AHB-SMR-049	01/2017	Astrium
AHB	SMR	050	AHB-SMR-050	01/2017	Astrium
AHB	SMR	051	AHB-SMR-051	01/2017	Astrium
AHB	SMR	052	AHB-SMR-052	01/2017	Astrium
AHB	SMR	053	AHB-SMR-053	01/2017	Astrium
AHB	SMR	054	AHB-SMR-054	01/2017	Astrium
AHB	SMR	055	AHB-SMR-055	01/2017	Astrium
AHB	SMR	056	AHB-SMR-056	01/2017	Astrium
AHB	SMR	057	AHB-SMR-057	01/2017	Astrium
AHB	SMR	058	AHB-SMR-058	01/2017	Astrium
AHB	SMR	059	AHB-SMR-059	01/2017	Astrium
AHB	SMR	060	AHB-SMR-060	01/2017	Astrium
AHB	SMR	061	AHB-SMR-061	01/2017	Astrium
AHB	SMR	062	AHB-SMR-062	01/2017	Astrium
AHB	SMR	063N	AHB-SMR-063N	01/2017	Astrium
AHB	SMR	063W	AHB-SMR-063W	01/2017	Astrium
AHB	SMR	063E	AHB-SMR-063E	01/2017	Astrium
AHB	SMR	063S	AHB-SMR-063S	01/2017	Astrium
AHB	SMR	064N	AHB-SMR-064N	01/2017	Astrium
AHB	SMR	064W	AHB-SMR-064W	01/2017	Astrium
AHB	SMR	064E	AHB-SMR-064E	01/2017	Astrium
AHB	SMR	064S	AHB-SMR-064S	01/2017	Astrium
AHB	SMR	065	AHB-SMR-065	01/2017	Astrium
AHB	SMR	066	AHB-SMR-066	01/2017	Astrium
AHB	SMR	067	AHB-SMR-067	01/2017	Astrium
AHB	SMR	068	AHB-SMR-068	01/2017	Astrium
AHB	SMR	069	AHB-SMR-069	01/2017	Astrium
AHB	SMR	070	AHB-SMR-070	01/2017	Astrium
AHB	SMR	071	AHB-SMR-071	01/2017	Astrium
AHB	SMR	072N	AHB-SMR-072N	11/2012	Digital Globe
AHB	SMR	072W	AHB-SMR-072W	11/2012	Digital Globe
AHB	SMR	072E	AHB-SMR-072E	11/2012	Digital Globe
AHB	SMR	072S	AHB-SMR-072S	11/2012	Digital Globe
AHB	SMR	073	AHB-SMR-073	11/2012	Digital Globe
AHB	SMR	074N	AHB-SMR-074N	11/2012	Digital Globe
AHB	SMR	074W	AHB-SMR-074W	11/2012	Digital Globe
AHB	SMR	074E	AHB-SMR-074E	11/2012	Digital Globe
AHB	SMR	074S	AHB-SMR-074S	11/2012	Digital Globe
AHB	SMR	075N	AHB-SMR-075N	03/2016	Digital Globe
AHB	SMR	075W	AHB-SMR-075W	03/2016	Digital Globe
AHB	SMR	075E	AHB-SMR-075E	03/2016	Digital Globe
AHB	SMR	075S	AHB-SMR-075S	03/2016	Digital Globe
AHB	SMR	076N	AHB-SMR-076N	03/2016	Digital Globe
AHB	SMR	076W	AHB-SMR-076W	03/2016	Digital Globe
AHB	SMR	076E	AHB-SMR-076E	03/2016	Digital Globe
AHB	SMR	076S	AHB-SMR-076S	03/2016	Digital Globe
AHB	SMR	077	AHB-SMR-077	03/2016	Digital Globe
AHB	SMR	078	AHB-SMR-078	11/2014	Digital Globe
AHB	SMR	079N	AHB-SMR-079N	11/2014	Digital Globe
AHB	SMR	079W	AHB-SMR-079W	11/2014	Digital Globe
AHB	SMR	079E	AHB-SMR-079E	11/2014	Digital Globe
AHB	SMR	079S	AHB-SMR-079S	11/2014	Digital Globe
AHB	SMR	080N	AHB-SMR-080N	11/2014	Digital Globe
AHB	SMR	080W	AHB-SMR-080W	11/2014	Digital Globe
AHB	SMR	080E	AHB-SMR-080E	11/2014	Digital Globe
AHB	SMR	080S	AHB-SMR-080S	11/2014	Digital Globe
AHB	SMR	081	AHB-SMR-081	11/2014	Digital Globe
AHB	SMR	082N	AHB-SMR-082N	11/2014	Digital Globe
AHB	SMR	082W	AHB-SMR-082W	11/2014	Digital Globe
AHB	SMR	082E	AHB-SMR-082E	11/2014	Digital Globe
AHB	SMR	082S	AHB-SMR-082S	11/2014	Digital Globe
AHB	SMR	083	AHB-SMR-083	11/2014	Digital Globe
AHB	GUA	001N	AHB-GUA-001N	11/2014	Digital Globe
AHB	GUA	001W	AHB-GUA-001W	11/2014	Digital Globe
AHB	GUA	001E	AHB-GUA-001E	11/2014	Digital Globe
AHB	GUA	001S	AHB-GUA-001S	11/2014	Digital Globe
AHB	GUA	002	AHB-GUA-002	11/2014	Digital Globe
AHB	GUA	003	AHB-GUA-003	06/2012	Digital Globe
AHB	GUA	004	AHB-GUA-004	06/2012	Digital Globe
AHB	GUA	005N	AHB-GUA-005N	06/2012	Digital Globe
AHB	GUA	005W	AHB-GUA-005W	06/2012	Digital Globe
AHB	GUA	005E	AHB-GUA-005E	06/2012	Digital Globe
AHB	GUA	005S	AHB-GUA-005S	06/2012	Digital Globe
AHB	GUA	006	AHB-GUA-006	06/2012	Digital Globe
AHB	GUA	007N	AHB-GUA-007N	01/2011	Digital Globe
AHB	GUA	007W	AHB-GUA-007W	01/2011	Digital Globe
AHB	GUA	007E	AHB-GUA-007E	01/2011	Digital Globe
AHB	GUA	007S	AHB-GUA-007S	01/2011	Digital Globe
AHB	GUA	008	AHB-GUA-008	01/2011	Digital Globe
AHB	GUA	009N	AHB-GUA-009N	10/2009	Digital Globe
AHB	GUA	009W	AHB-GUA-009W	10/2009	Digital Globe
AHB	GUA	009E	AHB-GUA-009E	10/2009	Digital Globe
AHB	GUA	009S	AHB-GUA-009S	10/2009	Digital Globe
AHB	GUA	010N	AHB-GUA-010N	10/2009	Digital Globe
AHB	GUA	010W	AHB-GUA-010W	10/2009	Digital Globe
AHB	GUA	010E	AHB-GUA-010E	10/2009	Digital Globe
AHB	GUA	010S	AHB-GUA-010S	10/2009	Digital Globe
AHB	GUA	011	AHB-GUA-011	10/2009	Digital Globe
AHB	GUA	012	AHB-GUA-012	10/2009	Digital Globe
AHB	GUA	013	AHB-GUA-013	10/2009	Digital Globe
AHB	GUA	014	AHB-GUA-014	10/2009	Digital Globe
AHB	GUA	015	AHB-GUA-015	03/2004	Digital Globe
AHB	GUA	016	AHB-GUA-016	03/2004	Digital Globe
AHB	GUA	017N	AHB-GUA-017N	09/2009	Digital Globe
AHB	GUA	017W	AHB-GUA-017W	09/2009	Digital Globe
AHB	GUA	017E	AHB-GUA-017E	09/2009	Digital Globe
AHB	GUA	017S	AHB-GUA-017S	09/2009	Digital Globe
AHB	GUA	018N	AHB-GUA-018N	09/2009	Digital Globe
AHB	GUA	018W	AHB-GUA-018W	09/2009	Digital Globe
AHB	GUA	018E	AHB-GUA-018E	09/2009	Digital Globe
AHB	GUA	018S	AHB-GUA-018S	09/2009	Digital Globe
AHB	GUA	019	AHB-GUA-019	09/2009	Digital Globe
AHB	GUA	020	AHB-GUA-020	09/2009	Digital Globe
AHB	GUA	021	AHB-GUA-021	09/2009	Digital Globe
AHB	GUA	022	AHB-GUA-022	09/2009	Digital Globe
AHB	GUA	023N	AHB-GUA-023N	09/2009	Digital Globe
AHB	GUA	023W	AHB-GUA-023W	09/2009	Digital Globe
AHB	GUA	023E	AHB-GUA-023E	09/2009	Digital Globe
AHB	GUA	023S	AHB-GUA-023S	09/2009	Digital Globe
AHB	GUA	024	AHB-GUA-024	09/2009	Digital Globe
AHB	GUA	025	AHB-GUA-025	09/2009	Digital Globe
AHB	GUA	026	AHB-GUA-026	09/2009	Digital Globe
AHB	GUA	027	AHB-GUA-027	09/2009	Digital Globe
AHB	GUA	028	AHB-GUA-028	09/2009	Digital Globe
AHB	GUA	029	AHB-GUA-029	09/2009	Digital Globe
AHB	GUA	030	AHB-GUA-030	09/2009	Digital Globe
AHB	GUA	031	AHB-GUA-031	09/2009	Digital Globe
AHB	GUA	032	AHB-GUA-032	09/2009	Digital Globe
AHB	GUA	033N	AHB-GUA-033N	09/2009	Digital Globe
AHB	GUA	033W	AHB-GUA-033W	09/2009	Digital Globe
AHB	GUA	033E	AHB-GUA-033E	09/2009	Digital Globe
AHB	GUA	033S	AHB-GUA-033S	09/2009	Digital Globe
AHB	GUA	034	AHB-GUA-034	09/2009	Digital Globe
AHB	GUA	035	AHB-GUA-035	09/2009	Digital Globe
AHB	GUA	036	AHB-GUA-036	09/2009	Digital Globe
AHB	GUA	037	AHB-GUA-037	09/2009	Digital Globe
AHB	GUA	038	AHB-GUA-038	09/2009	Digital Globe
AHB	GUA	039	AHB-GUA-039	09/2009	Digital Globe
AHB	GUA	040	AHB-GUA-040	09/2009	Digital Globe
AHB	GUA	041	AHB-GUA-041	09/2009	Digital Globe
AHB	GUA	042	AHB-GUA-042	09/2009	Digital Globe
AHB	GUA	043	AHB-GUA-043	09/2009	Digital Globe
AHB	GUA	044	AHB-GUA-044	09/2009	Digital Globe
AHB	GUA	045	AHB-GUA-045	09/2009	Digital Globe
AHB	GUA	046	AHB-GUA-046	09/2009	Digital Globe
AHB	GUA	047	AHB-GUA-047	09/2009	Digital Globe
AHB	GUA	048	AHB-GUA-048	09/2009	Digital Globe
AHB	GUA	049	AHB-GUA-049	09/2011	Digital Globe
AHB	GUA	050	AHB-GUA-050	09/2011	Digital Globe
AHB	GUA	051	AHB-GUA-051	09/2009	Digital Globe
AHB	GUA	052	AHB-GUA-052	09/2011	Digital Globe
AHB	GUA	053	AHB-GUA-053	09/2011	Digital Globe
AHB	GUA	054	AHB-GUA-054	09/2011	Digital Globe
AHB	GUA	055	AHB-GUA-055	09/2011	Digital Globe
AHB	GUA	056	AHB-GUA-056	09/2011	Digital Globe
AHB	GUA	057	AHB-GUA-057	09/2011	Digital Globe
AHB	GUA	058	AHB-GUA-058	03/2007	Digital Globe
AHB	GUA	059	AHB-GUA-059	07/2012	Digital Globe
AHB	GUA	060	AHB-GUA-060	07/2012	Digital Globe
AHB	GUA	061	AHB-GUA-061	07/2012	Digital Globe
AHB	GUA	062	AHB-GUA-062	07/2012	Digital Globe
AHB	GUA	063	AHB-GUA-063	07/2012	Digital Globe
AHB	GUA	064	AHB-GUA-064	07/2012	Digital Globe
AHB	GUA	065-1	AHB-GUA-065-1	07/2012	Digital Globe
AHB	GUA	065-2	AHB-GUA-065-2	07/2012	Digital Globe
AHB	GUA	066	AHB-GUA-066	07/2012	Digital Globe
AHB	GUA	067	AHB-GUA-067	07/2012	Digital Globe
AHB	GUA	068	AHB-GUA-068	07/2012	Digital Globe
AHB	GUA	069	AHB-GUA-069	07/2012	Digital Globe
AHB	GUA	070	AHB-GUA-070	07/2012	Digital Globe
AHB	GUA	071	AHB-GUA-071	07/2012	Digital Globe
AHB	GUA	072	AHB-GUA-072	07/2012	Digital Globe
AHB	GUA	073	AHB-GUA-073	07/2012	Digital Globe
AHB	GUA	074	AHB-GUA-074	07/2012	Digital Globe
AHB	GUA	075	AHB-GUA-075	07/2012	Digital Globe
AHB	GUA	076	AHB-GUA-076	07/2012	Digital Globe
AHB	GUA	077	AHB-GUA-077	07/2012	Digital Globe
AHB	GUA	078	AHB-GUA-078	07/2012	Digital Globe
AHB	GUA	079	AHB-GUA-079	07/2012	Digital Globe
AHB	GUA	080	AHB-GUA-080	07/2012	Digital Globe
AHB	GUA	081	AHB-GUA-081	07/2012	Digital Globe
AHB	GUA	082	AHB-GUA-082	07/2012	Digital Globe
AHB	GUA	083	AHB-GUA-083	07/2012	Digital Globe
AHB	GUA	084	AHB-GUA-084	07/2012	Digital Globe
AHB	GUA	085	AHB-GUA-085	07/2012	Digital Globe
AHB	GUA	086	AHB-GUA-086	07/2012	Digital Globe
AHB	GUA	087	AHB-GUA-087	07/2012	Digital Globe
AHB	GUA	088	AHB-GUA-088	07/2012	Digital Globe
AHB	GUA	089	AHB-GUA-089	07/2012	Digital Globe
AHB	GUA	090-1	AHB-GUA-090-1	03/2007	Digital Globe
AHB	GUA	090-2	AHB-GUA-090-2	03/2007	Digital Globe
AHB	GUA	091	AHB-GUA-091	07/2012	Digital Globe
AHB	GUA	092	AHB-GUA-092	07/2012	Digital Globe
AHB	GUA	093	AHB-GUA-093	07/2012	Digital Globe
AHB	GUA	094	AHB-GUA-094	07/2012	Digital Globe
AHB	GUA	095	AHB-GUA-095	07/2012	Digital Globe
AHB	GUA	096	AHB-GUA-096	07/2012	Digital Globe
AHB	GUA	097	AHB-GUA-097	07/2012	Digital Globe
AHB	GUA	098	AHB-GUA-098	07/2012	Digital Globe
AHB	GUA	099	AHB-GUA-099	07/2012	Digital Globe
AHB	GUA	100	AHB-GUA-100	07/2012	Digital Globe
AHB	GUA	101	AHB-GUA-101	07/2012	Digital Globe
AHB	GUA	102	AHB-GUA-102	07/2012	Digital Globe
AHB	GUA	103	AHB-GUA-103	07/2012	Digital Globe
AHB	GUA	104	AHB-GUA-104	07/2012	Digital Globe
AHB	GUA	105	AHB-GUA-105	07/2012	Digital Globe
AHB	GUA	106	AHB-GUA-106	07/2012	Digital Globe
AHB	GUA	107	AHB-GUA-107	07/2012	Digital Globe
AHB	GUA	108	AHB-GUA-108	07/2012	Digital Globe
AHB	GUA	109	AHB-GUA-109	07/2012	Digital Globe
AHB	GUA	110N	AHB-GUA-110N	07/2012	Digital Globe
AHB	GUA	110W	AHB-GUA-110W	07/2012	Digital Globe
AHB	GUA	110E	AHB-GUA-110E	07/2012	Digital Globe
AHB	GUA	110S	AHB-GUA-110S	07/2012	Digital Globe
AHB	GUA	111N	AHB-GUA-111N	07/2012	Digital Globe
AHB	GUA	111W	AHB-GUA-111W	07/2012	Digital Globe
AHB	GUA	111E	AHB-GUA-111E	07/2012	Digital Globe
AHB	GUA	111S	AHB-GUA-111S	07/2012	Digital Globe
AHB	GUA	112	AHB-GUA-112	07/2012	Digital Globe
AHB	GUA	113	AHB-GUA-113	07/2012	Digital Globe
AHB	GUA	114	AHB-GUA-114	07/2012	Digital Globe
AHB	GUA	115	AHB-GUA-115	07/2012	Digital Globe
AHB	GUA	116	AHB-GUA-116	07/2012	Digital Globe
AHB	GUA	117	AHB-GUA-117	07/2012	Digital Globe
AHB	GUA	118	AHB-GUA-118	07/2012	Digital Globe
AHB	GUA	119	AHB-GUA-119	07/2012	Digital Globe
AHB	GUA	120N	AHB-GUA-120N	07/2012	Digital Globe
AHB	GUA	120W	AHB-GUA-120W	07/2012	Digital Globe
AHB	GUA	120E	AHB-GUA-120E	07/2012	Digital Globe
AHB	GUA	120S	AHB-GUA-120S	07/2012	Digital Globe
AHB	GUA	121	AHB-GUA-121	07/2012	Digital Globe
AHB	GUA	122	AHB-GUA-122	03/2012	Digital Globe
AHB	GUA	123N	AHB-GUA-123N	03/2007	Digital Globe
AHB	GUA	123W	AHB-GUA-123W	03/2007	Digital Globe
AHB	GUA	123E	AHB-GUA-123E	03/2007	Digital Globe
AHB	GUA	123S	AHB-GUA-123S	03/2007	Digital Globe
AHB	GUA	124	AHB-GUA-124	07/2012	Digital Globe
AHB	GUA	125	AHB-GUA-125	07/2012	Digital Globe
AHB	GUA	126	AHB-GUA-126	07/2012	Digital Globe
AHB	GUA	127	AHB-GUA-127	07/2012	Digital Globe
AHB	GUA	128	AHB-GUA-128	07/2012	Digital Globe
AHB	GUA	129	AHB-GUA-129	07/2012	Digital Globe
AHB	GUA	130	AHB-GUA-130	07/2012	Digital Globe
AHB	GUA	131	AHB-GUA-131	07/2012	Digital Globe
AHB	GUA	132	AHB-GUA-132	03/2012	Digital Globe
AHB	GUA	133N	AHB-GUA-133N	03/2012	Digital Globe
AHB	GUA	133W	AHB-GUA-133W	03/2012	Digital Globe
AHB	GUA	133E	AHB-GUA-133E	03/2012	Digital Globe
AHB	GUA	133S	AHB-GUA-133S	03/2012	Digital Globe
AHB	GUA	134	AHB-GUA-134	03/2012	Digital Globe
AHB	GUA	135	AHB-GUA-135	01/2015	Digital Globe
AHB	GUA	136	AHB-GUA-136	01/2015	Digital Globe
AHB	GUA	137N	AHB-GUA-137N	01/2015	Digital Globe
AHB	GUA	137W	AHB-GUA-137W	01/2015	Digital Globe
AHB	GUA	137E	AHB-GUA-137E	01/2015	Digital Globe
AHB	GUA	137S	AHB-GUA-137S	01/2015	Digital Globe
AHB	GUA	138	AHB-GUA-138	01/2015	Digital Globe
AHB	GUA	139	AHB-GUA-139	01/2015	Digital Globe
AHB	GUA	140	AHB-GUA-140	01/2015	Digital Globe
AHB	GUA	141	AHB-GUA-141	01/2015	Digital Globe
AHB	GUA	142	AHB-GUA-142	01/2015	Digital Globe
AHB	GUA	143	AHB-GUA-143	01/2015	Digital Globe
AHB	GUA	144N	AHB-GUA-144N	01/2015	Digital Globe
AHB	GUA	144W	AHB-GUA-144W	01/2015	Digital Globe
AHB	GUA	144E	AHB-GUA-144E	01/2015	Digital Globe
AHB	GUA	144S	AHB-GUA-144S	01/2015	Digital Globe
AHB	GUA	145	AHB-GUA-145	01/2015	Digital Globe
AHB	GUA	146	AHB-GUA-146	01/2015	Digital Globe
AHB	GUA	147	AHB-GUA-147	01/2015	Digital Globe
AHB	GUA	148	AHB-GUA-148	01/2015	Digital Globe
AHB	GUA	149	AHB-GUA-149	01/2015	Digital Globe
AHB	GUA	150	AHB-GUA-150	01/2015	Digital Globe
AHB	GUA	151	AHB-GUA-151	01/2015	Digital Globe
AHB	GUA	152N	AHB-GUA-152N	01/2015	Digital Globe
AHB	GUA	152W	AHB-GUA-152W	01/2015	Digital Globe
AHB	GUA	152E	AHB-GUA-152E	01/2015	Digital Globe
AHB	GUA	152S	AHB-GUA-152S	01/2015	Digital Globe
AHB	GUA	153	AHB-GUA-153	01/2015	Digital Globe
AHB	GUA	154N	AHB-GUA-154N	01/2015	Digital Globe
AHB	GUA	154W	AHB-GUA-154W	01/2015	Digital Globe
AHB	GUA	154E	AHB-GUA-154E	01/2015	Digital Globe
AHB	GUA	154S	AHB-GUA-154S	01/2015	Digital Globe
AHB	GUA	155N	AHB-GUA-155N	03/2012	Digital Globe
AHB	GUA	155W	AHB-GUA-155W	03/2012	Digital Globe
AHB	GUA	155E	AHB-GUA-155E	03/2012	Digital Globe
AHB	GUA	155S	AHB-GUA-155S	03/2012	Digital Globe
AHB	GUA	156	AHB-GUA-156	03/2012	Digital Globe
AHB	GUA	157	AHB-GUA-157	03/2012	Digital Globe
AHB	GUA	158	AHB-GUA-158	03/2012	Digital Globe
AHB	GUA	159	AHB-GUA-159	03/2012	Digital Globe
AHB	GUA	160	AHB-GUA-160	03/2012	Digital Globe
AHB	GUA	161	AHB-GUA-161	01/2015	Digital Globe
AHB	GUA	162	AHB-GUA-162	01/2015	Digital Globe
AHB	GUA	163	AHB-GUA-163	01/2015	Digital Globe
AHB	GUA	164	AHB-GUA-164	01/2015	Digital Globe
AHB	GUA	165	AHB-GUA-165	01/2015	Digital Globe
AHB	GUA	166	AHB-GUA-166	01/2015	Digital Globe
AHB	GUA	167	AHB-GUA-167	01/2015	Digital Globe
AHB	GUA	168	AHB-GUA-168	01/2015	Digital Globe
AHB	GUA	169	AHB-GUA-169	01/2015	Digital Globe
AHB	GUA	170N	AHB-GUA-170N	01/2015	Digital Globe
AHB	GUA	170W	AHB-GUA-170W	01/2015	Digital Globe
AHB	GUA	170E	AHB-GUA-170E	01/2015	Digital Globe
AHB	GUA	170S	AHB-GUA-170S	01/2015	Digital Globe
AHB	GUA	171	AHB-GUA-171	01/2015	Digital Globe
AHB	GUA	172	AHB-GUA-172	01/2015	Digital Globe
AHB	GUA	173	AHB-GUA-173	01/2015	Digital Globe
AHB	GUA	174	AHB-GUA-174	08/2014	Digital Globe
AHB	GUA	175	AHB-GUA-175	08/2014	Digital Globe
AHB	GUA	176	AHB-GUA-176	08/2014	Digital Globe
AHB	GUA	177	AHB-GUA-177	08/2014	Digital Globe
AHB	GUA	178	AHB-GUA-178	08/2014	Digital Globe
AHB	GUA	179	AHB-GUA-179	08/2014	Digital Globe
AHB	GUA	180	AHB-GUA-180	08/2014	Digital Globe
AHB	GUA	181	AHB-GUA-181	08/2014	Digital Globe
AHB	GUA	182	AHB-GUA-182	08/2014	Digital Globe
AHB	GUA	183	AHB-GUA-183	08/2014	Digital Globe
AHB	GUA	184	AHB-GUA-184	08/2014	Digital Globe
AHB	GUA	185	AHB-GUA-185	08/2014	Digital Globe
AHB	GUA	186	AHB-GUA-186	08/2014	Digital Globe
AHB	GUA	187	AHB-GUA-187	08/2014	Digital Globe
AHB	GUA	188	AHB-GUA-188	08/2014	Digital Globe
AHB	GUA	189	AHB-GUA-189	08/2014	Digital Globe
AHB	GUA	190	AHB-GUA-190	08/2014	Digital Globe
AHB	GUA	191	AHB-GUA-191	08/2014	Digital Globe
AHB	GUA	192	AHB-GUA-192	08/2014	Digital Globe
AHB	GUA	193	AHB-GUA-193	08/2014	Digital Globe
AHB	GUA	194	AHB-GUA-194	08/2016	Digital Globe
AHB	GUA	195	AHB-GUA-195	08/2014	Digital Globe
AHB	GUA	196	AHB-GUA-196	08/2014	Digital Globe
AHB	GUA	197	AHB-GUA-197	08/2014	Digital Globe
AHB	GUA	198	AHB-GUA-198	08/2014	Digital Globe
AHB	GUA	199	AHB-GUA-199	08/2014	Digital Globe
AHB	GUA	200	AHB-GUA-200	08/2014	Digital Globe
AHB	GUA	201	AHB-GUA-201	08/2014	Digital Globe
AHB	GUA	202	AHB-GUA-202	08/2014	Digital Globe
AHB	GUA	203	AHB-GUA-203	08/2014	Digital Globe
AHB	GUA	204	AHB-GUA-204	08/2014	Digital Globe
AHB	GUA	205	AHB-GUA-205	08/2014	Digital Globe
AHB	GUA	206	AHB-GUA-206	08/2014	Digital Globe
AHB	GUA	207	AHB-GUA-207	08/2014	Digital Globe
AHB	GUA	208	AHB-GUA-208	08/2014	Digital Globe
AHB	GUA	209	AHB-GUA-209	08/2014	Digital Globe
AHB	GUA	210	AHB-GUA-210	08/2014	Digital Globe
AHB	GUA	211	AHB-GUA-211	08/2014	Digital Globe
AHB	GUA	212	AHB-GUA-212	08/2014	Digital Globe
AHB	GUA	213	AHB-GUA-213	08/2014	Digital Globe
AHB	GUA	214	AHB-GUA-214	08/2014	Digital Globe
AHB	GUA	215	AHB-GUA-215	08/2014	Digital Globe
AHB	GUA	216	AHB-GUA-216	08/2014	Digital Globe
AHB	GUA	217	AHB-GUA-217	08/2014	Digital Globe
AHB	GUA	218	AHB-GUA-218	08/2014	Digital Globe
AHB	GUA	219	AHB-GUA-219	08/2014	Digital Globe
AHB	GUA	220	AHB-GUA-220	08/2014	Digital Globe
AHB	GUA	221	AHB-GUA-221	03/2014	Digital Globe
AHB	GUA	222	AHB-GUA-222	03/2014	Digital Globe
AHB	GUA	223	AHB-GUA-223	03/2014	Digital Globe
AHB	GUA	224	AHB-GUA-224	03/2014	Digital Globe
AHB	GUA	225	AHB-GUA-225	03/2014	Digital Globe
AHB	GUA	226	AHB-GUA-226	07/2015	Digital Globe
AHB	GUA	227	AHB-GUA-227	07/2015	Digital Globe
AHB	GUA	228	AHB-GUA-228	07/2015	Digital Globe
AHB	GUA	229	AHB-GUA-229	07/2015	Digital Globe
AHB	GUA	230	AHB-GUA-230	07/2015	Digital Globe
AHB	GUA	231N	AHB-GUA-231N	07/2015	Digital Globe
AHB	GUA	231W	AHB-GUA-231W	07/2015	Digital Globe
AHB	GUA	231E	AHB-GUA-231E	07/2015	Digital Globe
AHB	GUA	231S	AHB-GUA-231S	07/2015	Digital Globe
AHB	GUA	232	AHB-GUA-232	07/2015	Digital Globe
AHB	GUA	233	AHB-GUA-233	07/2015	Digital Globe
AHB	GUA	234	AHB-GUA-234	07/2015	Digital Globe
AHB	GUA	235	AHB-GUA-235	07/2015	Digital Globe
AHB	GUA	236	AHB-GUA-236	07/2015	Digital Globe
AHB	GUA	237	AHB-GUA-237	07/2015	Digital Globe
AHB	GUA	238	AHB-GUA-238	07/2015	Digital Globe
AHB	GUA	239	AHB-GUA-239	07/2015	Digital Globe
AHB	GUA	240N	AHB-GUA-240N	08/2011	Digital Globe
AHB	GUA	240W	AHB-GUA-240W	08/2011	Digital Globe
AHB	GUA	240E	AHB-GUA-240E	08/2011	Digital Globe
AHB	GUA	240S	AHB-GUA-240S	08/2011	Digital Globe
AHB	GUA	241	AHB-GUA-241	08/2011	Digital Globe
AHB	GUA	242	AHB-GUA-242	08/2011	Digital Globe
AHB	GUA	243	AHB-GUA-243	08/2011	Digital Globe
AHB	GUA	244	AHB-GUA-244	08/2011	Digital Globe
AHB	GUA	245	AHB-GUA-245	08/2011	Digital Globe
AHB	GUA	246	AHB-GUA-246	08/2011	Digital Globe
AHB	GUA	247	AHB-GUA-247	08/2011	Digital Globe
AHB	GUA	248	AHB-GUA-248	08/2011	Digital Globe
AHB	GUA	249	AHB-GUA-249	08/2011	Digital Globe
AHB	GUA	250	AHB-GUA-250	08/2011	Digital Globe
AHB	GUA	251	AHB-GUA-251	08/2011	Digital Globe
AHB	GUA	252	AHB-GUA-252	07/2015	Digital Globe
AHB	GUA	253	AHB-GUA-253	07/2015	Digital Globe
AHB	GUA	254	AHB-GUA-254	07/2015	Digital Globe
AHB	GUA	255	AHB-GUA-255	07/2015	Digital Globe
AHB	GUA	256	AHB-GUA-256	07/2015	Digital Globe
AHB	GUA	257	AHB-GUA-257	07/2015	Digital Globe
AHB	GUA	258	AHB-GUA-258	07/2015	Digital Globe
AHB	GUA	259	AHB-GUA-259	07/2015	Digital Globe
AHB	GUA	260	AHB-GUA-260	09/2011	Digital Globe
AHB	GUA	261	AHB-GUA-261	09/2011	Digital Globe
AHB	GUA	262	AHB-GUA-262	09/2011	Digital Globe
AHB	GUA	263	AHB-GUA-263	09/2011	Digital Globe
AHB	GUA	264	AHB-GUA-264	09/2011	Digital Globe
AHB	GUA	265	AHB-GUA-265	09/2011	Digital Globe
AHB	GUA	266	AHB-GUA-266	09/2011	Digital Globe
AHB	GUA	267	AHB-GUA-267	10/2012	Digital Globe
AHB	GUA	268	AHB-GUA-268	10/2012	Digital Globe
AHB	GUA	269	AHB-GUA-269	10/2012	Digital Globe
AHB	GUA	270	AHB-GUA-270	10/2012	Digital Globe
AHB	GUA	271	AHB-GUA-271	12/2012	Digital Globe
AHB	GUA	272N	AHB-GUA-272N	12/2012	Digital Globe
AHB	GUA	272W	AHB-GUA-272W	12/2012	Digital Globe
AHB	GUA	272E	AHB-GUA-272E	12/2012	Digital Globe
AHB	GUA	272S	AHB-GUA-272S	12/2012	Digital Globe
AHB	GUA	273	AHB-GUA-273	12/2012	Digital Globe
AHB	GUA	274	AHB-GUA-274	12/2012	Digital Globe
AHB	GUA	275	AHB-GUA-275	12/2012	Digital Globe
AHB	GUA	276	AHB-GUA-276	12/2012	Digital Globe
AHB	GUA	277	AHB-GUA-277	12/2012	Digital Globe
AHB	GUA	278	AHB-GUA-278	12/2012	Digital Globe
AHB	GUA	279	AHB-GUA-279	12/2012	Digital Globe
AHB	GUA	280	AHB-GUA-280	12/2012	Digital Globe
AHB	GUA	281	AHB-GUA-281	12/2012	Digital Globe
AHB	GUA	282	AHB-GUA-282	12/2012	Digital Globe
AHB	GUA	283	AHB-GUA-283	12/2012	Digital Globe
AHB	GUA	284	AHB-GUA-284	12/2012	Digital Globe
AHB	GUA	285	AHB-GUA-285	12/2012	Digital Globe
AHB	GUA	286	AHB-GUA-286	12/2012	Digital Globe
AHB	GUA	287	AHB-GUA-287	12/2012	Digital Globe
AHB	GUA	288	AHB-GUA-288	12/2012	Digital Globe
AHB	GUA	289	AHB-GUA-289	12/2012	Digital Globe
AHB	GUA	290	AHB-GUA-290	12/2012	Digital Globe
AHB	GUA	291	AHB-GUA-291	12/2012	Digital Globe
AHB	GUA	292	AHB-GUA-292	12/2012	Digital Globe
AHB	GUA	293	AHB-GUA-293	12/2012	Digital Globe
AHB	GUA	294	AHB-GUA-294	12/2012	Digital Globe
AHB	GUA	295N	AHB-GUA-295N	12/2012	Digital Globe
AHB	GUA	295W	AHB-GUA-295W	12/2012	Digital Globe
AHB	GUA	295E	AHB-GUA-295E	12/2012	Digital Globe
AHB	GUA	295S	AHB-GUA-295S	12/2012	Digital Globe
AHB	GUA	296	AHB-GUA-296	03/2014	Digital Globe
AHB	GUA	297	AHB-GUA-297	03/2014	Digital Globe
AHB	GUA	298	AHB-GUA-298	03/2014	Digital Globe
AHB	GUA	299	AHB-GUA-299	03/2014	Digital Globe
AHB	GUA	300	AHB-GUA-300	03/2014	Digital Globe
AHB	GUA	301	AHB-GUA-301	03/2014	Digital Globe
AHB	GUA	302	AHB-GUA-302	03/2014	Digital Globe
AHB	GUA	303	AHB-GUA-303	03/2014	Digital Globe
AHB	GUA	304	AHB-GUA-304	03/2014	Digital Globe
AHB	GUA	305N	AHB-GUA-305N	03/2014	Digital Globe
AHB	GUA	305W	AHB-GUA-305W	03/2014	Digital Globe
AHB	GUA	305E	AHB-GUA-305E	03/2014	Digital Globe
AHB	GUA	305S	AHB-GUA-305S	03/2014	Digital Globe
AHB	GUA	306	AHB-GUA-306	03/2014	Digital Globe
AHB	SIN	001	AHB-SIN-001	04/2016	Digital Globe
AHB	SIN	002N	AHB-SIN-002N	01/2011	Digital Globe
AHB	SIN	002W	AHB-SIN-002W	01/2011	Digital Globe
AHB	SIN	002E	AHB-SIN-002E	01/2011	Digital Globe
AHB	SIN	002S	AHB-SIN-002S	01/2011	Digital Globe
AHB	SIN	003	AHB-SIN-003	04/2016	Digital Globe
AHB	SIN	004	AHB-SIN-004	04/2016	Digital Globe
AHB	SIN	005	AHB-SIN-005	01/2011	Digital Globe
AHB	SIN	006	AHB-SIN-006	01/2011	Digital Globe
AHB	SIN	007	AHB-SIN-007	01/2011	Digital Globe
AHB	SIN	008	AHB-SIN-008	01/2011	Digital Globe
AHB	SIN	009	AHB-SIN-009	10/2010	Digital Globe
AHB	SIN	010	AHB-SIN-010	10/2010	Digital Globe
AHB	SIN	011	AHB-SIN-011	10/2010	Digital Globe
AHB	SIN	012N	AHB-SIN-012N	10/2010	Digital Globe
AHB	SIN	012W	AHB-SIN-012W	10/2010	Digital Globe
AHB	SIN	012E	AHB-SIN-012E	10/2010	Digital Globe
AHB	SIN	012S	AHB-SIN-012S	10/2010	Digital Globe
AHB	SIN	013	AHB-SIN-013	12/2010	Digital Globe
AHB	SIN	014	AHB-SIN-014	12/2010	Digital Globe
AHB	SIN	015	AHB-SIN-015	12/2010	Digital Globe
AHB	SIN	016	AHB-SIN-016	12/2010	Digital Globe
AHB	SIN	017	AHB-SIN-017	12/2010	Digital Globe
AHB	SIN	018	AHB-SIN-018	12/2010	Digital Globe
AHB	SIN	019	AHB-SIN-019	12/2010	Digital Globe
AHB	SIN	020	AHB-SIN-020	12/2010	Digital Globe
AHB	SIN	021	AHB-SIN-021	12/2010	Digital Globe
AHB	SIN	022	AHB-SIN-022	12/2010	Digital Globe
AHB	SIN	023	AHB-SIN-023	12/2010	Digital Globe
AHB	SIN	024	AHB-SIN-024	12/2010	Digital Globe
AHB	SIN	025N	AHB-SIN-025N	12/2010	Digital Globe
AHB	SIN	025W	AHB-SIN-025W	12/2010	Digital Globe
AHB	SIN	025E	AHB-SIN-025E	12/2010	Digital Globe
AHB	SIN	025S	AHB-SIN-025S	12/2010	Digital Globe
AHB	SIN	026	AHB-SIN-026	12/2010	Digital Globe
AHB	SIN	027N	AHB-SIN-027N	11/2013	Digital Globe
AHB	SIN	027W	AHB-SIN-027W	11/2013	Digital Globe
AHB	SIN	027E	AHB-SIN-027E	11/2013	Digital Globe
AHB	SIN	027S	AHB-SIN-027S	11/2013	Digital Globe
AHB	SIN	028	AHB-SIN-028	03/2010	Digital Globe
AHB	SIN	029	AHB-SIN-029	03/2010	Digital Globe
AHB	SIN	030	AHB-SIN-030	03/2010	Digital Globe
AHB	SIN	031	AHB-SIN-031	03/2010	Digital Globe
AHB	SIN	032	AHB-SIN-032	03/2010	Digital Globe
AHB	SIN	033-1	AHB-SIN-033-1	03/2010	Digital Globe
AHB	SIN	033-2	AHB-SIN-033-2	03/2010	Digital Globe
AHB	SIN	034-1	AHB-SIN-034-1	12/2013	Digital Globe
AHB	SIN	034-2	AHB-SIN-034-2	12/2013	Digital Globe
AHB	SIN	035	AHB-SIN-035	12/2013	Digital Globe
AHB	SIN	036-1	AHB-SIN-036-1	12/2013	Digital Globe
AHB	SIN	036-2	AHB-SIN-036-2	12/2013	Digital Globe
AHB	SIN	037	AHB-SIN-037	12/2013	Digital Globe
AHB	SIN	038	AHB-SIN-038	12/2013	Digital Globe
AHB	SIN	039	AHB-SIN-039	12/2013	Digital Globe
AHB	SIN	040	AHB-SIN-040	12/2013	Digital Globe
AHB	SIN	041	AHB-SIN-041	12/2013	Digital Globe
AHB	SIN	042	AHB-SIN-042	12/2013	Digital Globe
AHB	SIN	043	AHB-SIN-043	12/2013	Digital Globe
AHB	SIN	044	AHB-SIN-044	12/2013	Digital Globe
AHB	SIN	045	AHB-SIN-045	12/2013	Digital Globe
AHB	SIN	046	AHB-SIN-046	01/2012	Digital Globe
AHB	SIN	047	AHB-SIN-047	01/2012	Digital Globe
AHB	SIN	048	AHB-SIN-048	01/2014	Digital Globe
AHB	SIN	049	AHB-SIN-049	03/2010	Digital Globe
AHB	SIN	050N	AHB-SIN-050N	01/2012	Digital Globe
AHB	SIN	050W	AHB-SIN-050W	01/2012	Digital Globe
AHB	SIN	050E	AHB-SIN-050E	01/2012	Digital Globe
AHB	SIN	050S	AHB-SIN-050S	01/2012	Digital Globe
AHB	SIN	051	AHB-SIN-051	11/2013	Astrium
AHB	SIN	052	AHB-SIN-052	11/2013	Astrium
AHB	SIN	053	AHB-SIN-053	11/2013	Astrium
AHB	SIN	054	AHB-SIN-054	11/2013	Astrium
AHB	SIN	055N	AHB-SIN-055N	11/2013	Astrium
AHB	SIN	055W	AHB-SIN-055W	11/2013	Astrium
AHB	SIN	055E	AHB-SIN-055E	11/2013	Astrium
AHB	SIN	055S	AHB-SIN-055S	11/2013	Astrium
AHB	SIN	056	AHB-SIN-056	11/2013	Astrium
AHB	SIN	057	AHB-SIN-057	11/2013	Astrium
AHB	SIN	058	AHB-SIN-058	11/2013	Astrium
AHB	SIN	059	AHB-SIN-059	11/2013	Astrium
AHB	SIN	060	AHB-SIN-060	11/2013	Astrium
AHB	SIN	061	AHB-SIN-061	11/2013	Astrium
AHB	SIN	062	AHB-SIN-062	04/2016	Digital Globe
AHB	SIN	063	AHB-SIN-063	04/2016	Digital Globe
AHB	SIN	064-1	AHB-SIN-064-1	12/2016	Astrium
AHB	SIN	064-2	AHB-SIN-064-2	12/2016	Astrium
AHB	SIN	065	AHB-SIN-065	12/2016	Astrium
AHB	SIN	066	AHB-SIN-066	12/2016	Astrium
AHB	SIN	067	AHB-SIN-067	12/2016	Astrium
AHB	SIN	068N	AHB-SIN-068N	11/2013	Astrium
AHB	SIN	068W	AHB-SIN-068W	11/2013	Astrium
AHB	SIN	068E	AHB-SIN-068E	11/2013	Astrium
AHB	SIN	068S	AHB-SIN-068S	11/2013	Astrium
AHB	SIN	069N	AHB-SIN-069N	03/2016	Astrium
AHB	SIN	069W	AHB-SIN-069W	03/2016	Astrium
AHB	SIN	069E	AHB-SIN-069E	03/2016	Astrium
AHB	SIN	069S	AHB-SIN-069S	03/2016	Astrium
AHB	SIN	070N	AHB-SIN-070N	03/2016	Astrium
AHB	SIN	070W	AHB-SIN-070W	03/2016	Astrium
AHB	SIN	070E	AHB-SIN-070E	03/2016	Astrium
AHB	SIN	070S	AHB-SIN-070S	03/2016	Astrium
AHB	SIN	071	AHB-SIN-071	03/2016	Astrium
AHB	SIN	072N	AHB-SIN-072N	03/2016	Astrium
AHB	SIN	072W	AHB-SIN-072W	03/2016	Astrium
AHB	SIN	072E	AHB-SIN-072E	03/2016	Astrium
AHB	SIN	072S	AHB-SIN-072S	03/2016	Astrium
AHB	SIN	073N	AHB-SIN-073N	03/2016	Astrium
AHB	SIN	073W	AHB-SIN-073W	03/2016	Astrium
AHB	SIN	073E	AHB-SIN-073E	03/2016	Astrium
AHB	SIN	073S	AHB-SIN-073S	03/2016	Astrium
AHB	SIN	074	AHB-SIN-074	03/2016	Astrium
AHB	SIN	075	AHB-SIN-075	03/2016	Astrium
AHB	SIN	076	AHB-SIN-076	03/2016	Astrium
AHB	SIN	077	AHB-SIN-077	03/2016	Astrium
AHB	SIN	078	AHB-SIN-078	03/2016	Astrium
AHB	SIN	079	AHB-SIN-079	03/2016	Astrium
AHB	SIN	080	AHB-SIN-080	03/2016	Astrium
AHB	SIN	081	AHB-SIN-081	03/2016	Astrium
AHB	SIN	082	AHB-SIN-082	03/2016	Astrium
AHB	SIN	083	AHB-SIN-083	03/2016	Astrium
AHB	SIN	084	AHB-SIN-084	03/2016	Astrium
AHB	SIN	085	AHB-SIN-085	03/2016	Astrium
AHB	SIN	086	AHB-SIN-086	03/2016	Astrium
AHB	SIN	087	AHB-SIN-087	03/2016	Astrium
AHB	SIN	088	AHB-SIN-088	03/2016	Astrium
AHB	SIN	089	AHB-SIN-089	03/2016	Astrium
AHB	SIN	090	AHB-SIN-090	03/2016	Astrium
AHB	SIN	091	AHB-SIN-091	03/2016	Astrium
AHB	SIN	092	AHB-SIN-092	03/2016	Astrium
AHB	SIN	093	AHB-SIN-093	03/2016	Astrium
AHB	SIN	094N	AHB-SIN-094N	03/2016	Digital Globe
AHB	SIN	094W	AHB-SIN-094W	03/2016	Digital Globe
AHB	SIN	094E	AHB-SIN-094E	03/2016	Digital Globe
AHB	SIN	094S	AHB-SIN-094S	03/2016	Digital Globe
AHB	SIN	095	AHB-SIN-095	03/2016	Digital Globe
AHB	SIN	096-1	AHB-SIN-096-1	03/2016	Digital Globe
AHB	SIN	096-2	AHB-SIN-096-2	03/2016	Digital Globe
AHB	SIN	097N	AHB-SIN-097N	11/2014	Digital Globe
AHB	SIN	097W	AHB-SIN-097W	11/2014	Digital Globe
AHB	SIN	097E	AHB-SIN-097E	11/2014	Digital Globe
AHB	SIN	097S	AHB-SIN-097S	11/2014	Digital Globe
AHB	SIN	098N	AHB-SIN-098N	11/2014	Digital Globe
AHB	SIN	098W	AHB-SIN-098W	11/2014	Digital Globe
AHB	SIN	098E	AHB-SIN-098E	11/2014	Digital Globe
AHB	SIN	098S	AHB-SIN-098S	11/2014	Digital Globe
AHB	SIN	099	AHB-SIN-099	11/2014	Digital Globe
AHB	SIN	100	AHB-SIN-100	11/2014	Digital Globe
AHB	SIN	101	AHB-SIN-101	11/2014	Digital Globe
AHB	SIN	102N	AHB-SIN-102N	10/2013	Digital Globe
AHB	SIN	102W	AHB-SIN-102W	10/2013	Digital Globe
AHB	SIN	102E	AHB-SIN-102E	10/2013	Digital Globe
AHB	SIN	102S	AHB-SIN-102S	10/2013	Digital Globe
AHB	SIN	103	AHB-SIN-103	12/2013	Digital Globe
AHB	SIN	104	AHB-SIN-104	12/2013	Digital Globe
AHB	SIN	105	AHB-SIN-105	12/2013	Digital Globe
AHB	SIN	106	AHB-SIN-106	12/2013	Digital Globe
AHB	SIN	107	AHB-SIN-107	12/2013	Digital Globe
AHB	SIN	108	AHB-SIN-108	12/2013	Digital Globe
AHB	SIN	109	AHB-SIN-109	12/2013	Digital Globe
AHB	SIN	110	AHB-SIN-110	12/2013	Digital Globe
AHB	SIN	111	AHB-SIN-111	12/2013	Digital Globe
AHB	SIN	112	AHB-SIN-112	12/2013	Digital Globe
AHB	SIN	113	AHB-SIN-113	12/2013	Digital Globe
AHB	SIN	114	AHB-SIN-114	12/2013	Digital Globe
AHB	SIN	115	AHB-SIN-115	12/2013	Digital Globe
AHB	SIN	116	AHB-SIN-116	12/2013	Digital Globe
AHB	SIN	117	AHB-SIN-117	12/2013	Digital Globe
AHB	SIN	118	AHB-SIN-118	12/2013	Digital Globe
AHB	SIN	119	AHB-SIN-119	12/2013	Digital Globe
AHB	SIN	120	AHB-SIN-120	12/2013	Digital Globe
AHB	SIN	121	AHB-SIN-121	12/2013	Digital Globe
AHB	SIN	122	AHB-SIN-122	12/2013	Digital Globe
AHB	SIN	123N	AHB-SIN-123N	11/2014	Digital Globe
AHB	SIN	123W	AHB-SIN-123W	11/2014	Digital Globe
AHB	SIN	123E	AHB-SIN-123E	11/2014	Digital Globe
AHB	SIN	123S	AHB-SIN-123S	11/2014	Digital Globe
AHB	SIN	124N	AHB-SIN-124N	11/2014	Digital Globe
AHB	SIN	124W	AHB-SIN-124W	11/2014	Digital Globe
AHB	SIN	124E	AHB-SIN-124E	11/2014	Digital Globe
AHB	SIN	124S	AHB-SIN-124S	11/2014	Digital Globe
AHB	SIN	125	AHB-SIN-125	11/2014	Digital Globe
AHB	SIN	126	AHB-SIN-126	11/2014	Digital Globe
AHB	SIN	127	AHB-SIN-127	11/2014	Digital Globe
AHB	SIN	128	AHB-SIN-128	11/2014	Digital Globe
AHB	SIN	129	AHB-SIN-129	11/2014	Digital Globe
AHB	SIN	130	AHB-SIN-130	11/2014	Digital Globe
AHB	SIN	131	AHB-SIN-131	11/2014	Digital Globe
AHB	SIN	132	AHB-SIN-132	11/2014	Digital Globe
AHB	SIN	133	AHB-SIN-133	11/2014	Digital Globe
AHB	SIN	134	AHB-SIN-134	11/2014	Digital Globe
AHB	SIN	135N	AHB-SIN-135N	11/2014	Digital Globe
AHB	SIN	135W	AHB-SIN-135W	11/2014	Digital Globe
AHB	SIN	135E	AHB-SIN-135E	11/2014	Digital Globe
AHB	SIN	135S	AHB-SIN-135S	11/2014	Digital Globe
AHB	SIN	136	AHB-SIN-136	11/2014	Digital Globe
AHB	SIN	137N	AHB-SIN-137N	11/2014	Digital Globe
AHB	SIN	137W	AHB-SIN-137W	11/2014	Digital Globe
AHB	SIN	137E	AHB-SIN-137E	11/2014	Digital Globe
AHB	SIN	137S	AHB-SIN-137S	11/2014	Digital Globe
AHB	SIN	138	AHB-SIN-138	11/2014	Digital Globe
AHB	SIN	139	AHB-SIN-139	11/2014	Digital Globe
AHB	SIN	140	AHB-SIN-140	11/2014	Digital Globe
AHB	SIN	141	AHB-SIN-141	11/2014	Digital Globe
AHB	SIN	142	AHB-SIN-142	11/2014	Digital Globe
AHB	SIN	143N	AHB-SIN-143N	11/2014	Digital Globe
AHB	SIN	143W	AHB-SIN-143W	11/2014	Digital Globe
AHB	SIN	143E	AHB-SIN-143E	11/2014	Digital Globe
AHB	SIN	143S	AHB-SIN-143S	11/2014	Digital Globe
AHB	SIN	144N	AHB-SIN-144N	11/2014	Digital Globe
AHB	SIN	144W	AHB-SIN-144W	11/2014	Digital Globe
AHB	SIN	144E	AHB-SIN-144E	11/2014	Digital Globe
AHB	SIN	144S	AHB-SIN-144S	11/2014	Digital Globe
AHB	SIN	145	AHB-SIN-145	11/2014	Digital Globe
AHB	SIN	146	AHB-SIN-146	11/2014	Digital Globe
AHB	SIN	147	AHB-SIN-147	11/2014	Digital Globe
AHB	SIN	148	AHB-SIN-148	11/2014	Digital Globe
AHB	SIN	149	AHB-SIN-149	11/2014	Digital Globe
AHB	SIN	150	AHB-SIN-150	11/2014	Digital Globe
AHB	SIN	151	AHB-SIN-151	11/2014	Digital Globe
AHB	SIN	152N	AHB-SIN-152N	11/2014	Digital Globe
AHB	SIN	152W	AHB-SIN-152W	11/2014	Digital Globe
AHB	SIN	152E	AHB-SIN-152E	11/2014	Digital Globe
AHB	SIN	152S	AHB-SIN-152S	11/2014	Digital Globe
AHB	SIN	153N	AHB-SIN-153N	12/2013	Digital Globe
AHB	SIN	153W	AHB-SIN-153W	12/2013	Digital Globe
AHB	SIN	153E	AHB-SIN-153E	12/2013	Digital Globe
AHB	SIN	153S	AHB-SIN-153S	12/2013	Digital Globe
AHB	SIN	154	AHB-SIN-154	12/2013	Digital Globe
AHB	SIN	155	AHB-SIN-155	12/2013	Digital Globe
AHB	SIN	156	AHB-SIN-156	12/2013	Digital Globe
AHB	SIN	157	AHB-SIN-157	12/2013	Digital Globe
AHB	SIN	158	AHB-SIN-158	12/2013	Digital Globe
AHB	SIN	159	AHB-SIN-159	12/2013	Digital Globe
AHB	SIN	160	AHB-SIN-160	12/2013	Digital Globe
AHB	SIN	161	AHB-SIN-161	12/2013	Digital Globe
AHB	SIN	162	AHB-SIN-162	12/2013	Digital Globe
AHB	SIN	163	AHB-SIN-163	12/2013	Digital Globe
AHB	SIN	164	AHB-SIN-164	12/2013	Digital Globe
AHB	SIN	165	AHB-SIN-165	12/2013	Digital Globe
AHB	SIN	166N	AHB-SIN-166N	12/2013	Digital Globe
AHB	SIN	166W	AHB-SIN-166W	12/2013	Digital Globe
AHB	SIN	166E	AHB-SIN-166E	12/2013	Digital Globe
AHB	SIN	166S	AHB-SIN-166S	12/2013	Digital Globe
AHB	SIN	167	AHB-SIN-167	12/2013	Digital Globe
AHB	SIN	168	AHB-SIN-168	12/2013	Digital Globe
AHB	SIN	169	AHB-SIN-169	12/2013	Digital Globe
AHB	SIN	170	AHB-SIN-170	12/2013	Digital Globe
AHB	SIN	171	AHB-SIN-171	12/2013	Digital Globe
AHB	SIN	172	AHB-SIN-172	12/2013	Digital Globe
AHB	SIN	173N	AHB-SIN-173N	12/2013	Digital Globe
AHB	SIN	173W	AHB-SIN-173W	12/2013	Digital Globe
AHB	SIN	173E	AHB-SIN-173E	12/2013	Digital Globe
AHB	SIN	173S	AHB-SIN-173S	12/2013	Digital Globe
AHB	SIN	174	AHB-SIN-174	12/2013	Digital Globe
AHB	SIN	175N	AHB-SIN-175N	12/2013	Digital Globe
AHB	SIN	175W	AHB-SIN-175W	12/2013	Digital Globe
AHB	SIN	175E	AHB-SIN-175E	12/2013	Digital Globe
AHB	SIN	175S	AHB-SIN-175S	12/2013	Digital Globe
AHB	SIN	176N	AHB-SIN-176N	12/2013	Digital Globe
AHB	SIN	176W	AHB-SIN-176W	12/2013	Digital Globe
AHB	SIN	176E	AHB-SIN-176E	12/2013	Digital Globe
AHB	SIN	176S	AHB-SIN-176S	12/2013	Digital Globe
AHB	SIN	177	AHB-SIN-177	12/2013	Digital Globe
AHB	SIN	178	AHB-SIN-178	12/2013	Digital Globe
AHB	SIN	179	AHB-SIN-179	12/2013	Digital Globe
AHB	SIN	180	AHB-SIN-180	12/2013	Digital Globe
AHB	SIN	181	AHB-SIN-181	12/2013	Digital Globe
AHB	SIN	182N	AHB-SIN-182N	12/2013	Digital Globe
AHB	SIN	182W	AHB-SIN-182W	12/2013	Digital Globe
AHB	SIN	182E	AHB-SIN-182E	12/2013	Digital Globe
AHB	SIN	182S	AHB-SIN-182S	12/2013	Digital Globe
AHB	SIN	183	AHB-SIN-183	04/2013	Digital Globe
AHB	SIN	184	AHB-SIN-184	04/2013	Digital Globe
AHB	SIN	185	AHB-SIN-185	04/2013	Digital Globe
AHB	SIN	186	AHB-SIN-186	04/2013	Digital Globe
AHB	SIN	187	AHB-SIN-187	04/2013	Digital Globe
AHB	SIN	188	AHB-SIN-188	04/2013	Digital Globe
AHB	SIN	189	AHB-SIN-189	04/2013	Digital Globe
AHB	SIN	190	AHB-SIN-190	04/2013	Digital Globe
AHB	SIN	191	AHB-SIN-191	04/2013	Digital Globe
AHB	SIN	192	AHB-SIN-192	04/2013	Digital Globe
AHB	SIN	193	AHB-SIN-193	04/2013	Digital Globe
AHB	SIN	194	AHB-SIN-194	04/2013	Digital Globe
AHB	SIN	195	AHB-SIN-195	04/2013	Digital Globe
AHB	SIN	196	AHB-SIN-196	04/2013	Digital Globe
AHB	SIN	197	AHB-SIN-197	04/2013	Digital Globe
AHB	SIN	198	AHB-SIN-198	04/2013	Digital Globe
AHB	SIN	199	AHB-SIN-199	04/2013	Digital Globe
AHB	SIN	200	AHB-SIN-200	04/2013	Digital Globe
AHB	SIN	201	AHB-SIN-201	04/2013	Digital Globe
AHB	SIN	202	AHB-SIN-202	04/2013	Digital Globe
AHB	SIN	203	AHB-SIN-203	04/2013	Digital Globe
AHB	SIN	204	AHB-SIN-204	04/2013	Digital Globe
AHB	SIN	205	AHB-SIN-205	04/2013	Digital Globe
AHB	SIN	206	AHB-SIN-206	04/2013	Digital Globe
AHB	SIN	207	AHB-SIN-207	04/2013	Digital Globe
AHB	SIN	208	AHB-SIN-208	04/2013	Digital Globe
AHB	SIN	209	AHB-SIN-209	04/2013	Digital Globe
AHB	SIN	210	AHB-SIN-210	04/2013	Digital Globe
AHB	SIN	211	AHB-SIN-211	04/2013	Digital Globe
AHB	SIN	212	AHB-SIN-212	04/2013	Digital Globe
AHB	SIN	213	AHB-SIN-213	04/2013	Digital Globe
AHB	SIN	214	AHB-SIN-214	04/2013	Digital Globe
AHB	SIN	215	AHB-SIN-215	04/2013	Digital Globe
AHB	SIN	216	AHB-SIN-216	04/2013	Digital Globe
AHB	SIN	217	AHB-SIN-217	04/2013	Digital Globe
AHB	SIN	218N	AHB-SIN-218N	04/2013	Digital Globe
AHB	SIN	218W	AHB-SIN-218W	04/2013	Digital Globe
AHB	SIN	218E	AHB-SIN-218E	04/2013	Digital Globe
AHB	SIN	218S	AHB-SIN-218S	04/2013	Digital Globe
AHB	SIN	219	AHB-SIN-219	04/2013	Digital Globe
AHB	SIN	220	AHB-SIN-220	04/2013	Digital Globe
AHB	SIN	221	AHB-SIN-221	04/2013	Digital Globe
AHB	SIN	222	AHB-SIN-222	04/2013	Digital Globe
AHB	SIN	223	AHB-SIN-223	04/2013	Digital Globe
AHB	SIN	224N	AHB-SIN-224N	04/2013	Digital Globe
AHB	SIN	224W	AHB-SIN-224W	04/2013	Digital Globe
AHB	SIN	224E	AHB-SIN-224E	04/2013	Digital Globe
AHB	SIN	224S	AHB-SIN-224S	04/2013	Digital Globe
AHB	SIN	225	AHB-SIN-225	04/2013	Digital Globe
AHB	SIN	226	AHB-SIN-226	04/2013	Digital Globe
AHB	SIN	227	AHB-SIN-227	04/2013	Digital Globe
AHB	SIN	228	AHB-SIN-228	04/2013	Digital Globe
AHB	SIN	229	AHB-SIN-229	04/2013	Digital Globe
AHB	SIN	230	AHB-SIN-230	04/2013	Digital Globe
AHB	SIN	231	AHB-SIN-231	04/2013	Digital Globe
AHB	SIN	232	AHB-SIN-232	04/2013	Digital Globe
AHB	SIN	233	AHB-SIN-233	04/2013	Digital Globe
AHB	SIN	234	AHB-SIN-234	04/2013	Digital Globe
AHB	SIN	235	AHB-SIN-235	04/2013	Digital Globe
AHB	SIN	236	AHB-SIN-236	04/2013	Digital Globe
AHB	SIN	237	AHB-SIN-237	04/2013	Digital Globe
AHB	SIN	238	AHB-SIN-238	03/2011	Digital Globe
AHB	SIN	239	AHB-SIN-239	03/2011	Digital Globe
AHB	SIN	240	AHB-SIN-240	03/2011	Digital Globe
AHB	SIN	241	AHB-SIN-241	03/2011	Digital Globe
AHB	SIN	242	AHB-SIN-242	03/2011	Digital Globe
AHB	SIN	243	AHB-SIN-243	03/2011	Digital Globe
AHB	SIN	244	AHB-SIN-244	03/2011	Digital Globe
AHB	SIN	245N	AHB-SIN-245N	03/2011	Digital Globe
AHB	SIN	245W	AHB-SIN-245W	03/2011	Digital Globe
AHB	SIN	245E	AHB-SIN-245E	03/2011	Digital Globe
AHB	SIN	245S	AHB-SIN-245S	03/2011	Digital Globe
AHB	SIN	246N	AHB-SIN-246N	03/2011	Digital Globe
AHB	SIN	246W	AHB-SIN-246W	03/2011	Digital Globe
AHB	SIN	246E	AHB-SIN-246E	03/2011	Digital Globe
AHB	SIN	246S	AHB-SIN-246S	03/2011	Digital Globe
AHB	SIN	247N	AHB-SIN-247N	03/2011	Digital Globe
AHB	SIN	247W	AHB-SIN-247W	03/2011	Digital Globe
AHB	SIN	247E	AHB-SIN-247E	03/2011	Digital Globe
AHB	SIN	247S	AHB-SIN-247S	03/2011	Digital Globe
AHB	SIN	248	AHB-SIN-248	03/2011	Digital Globe
AHB	SIN	249	AHB-SIN-249	03/2011	Digital Globe
AHB	SIN	250	AHB-SIN-250	03/2011	Digital Globe
AHB	SIN	251	AHB-SIN-251	03/2011	Digital Globe
AHB	SIN	252	AHB-SIN-252	03/2011	Digital Globe
AHB	SIN	253	AHB-SIN-253	03/2011	Digital Globe
AHB	SIN	254	AHB-SIN-254	03/2011	Digital Globe
AHB	SIN	255	AHB-SIN-255	03/2011	Digital Globe
AHB	SIN	256	AHB-SIN-256	03/2011	Digital Globe
AHB	SIN	257	AHB-SIN-257	03/2011	Digital Globe
AHB	SIN	258	AHB-SIN-258	03/2011	Digital Globe
AHB	SIN	259	AHB-SIN-259	03/2011	Digital Globe
AHB	SIN	260	AHB-SIN-260	03/2011	Digital Globe
AHB	SIN	261	AHB-SIN-261	03/2011	Digital Globe
AHB	SIN	262N	AHB-SIN-262N	03/2011	Digital Globe
AHB	SIN	262W	AHB-SIN-262W	03/2011	Digital Globe
AHB	SIN	262E	AHB-SIN-262E	03/2011	Digital Globe
AHB	SIN	262S	AHB-SIN-262S	03/2011	Digital Globe
AHB	SIN	263	AHB-SIN-263	03/2011	Digital Globe
AHB	SIN	264	AHB-SIN-264	03/2011	Digital Globe
AHB	SIN	265	AHB-SIN-265	03/2011	Digital Globe
AHB	SIN	266	AHB-SIN-266	03/2011	Digital Globe
AHB	SIN	267	AHB-SIN-267	03/2011	Digital Globe
AHB	SIN	268	AHB-SIN-268	03/2011	Digital Globe
AHB	SIN	269	AHB-SIN-269	03/2011	Digital Globe
AHB	SIN	270	AHB-SIN-270	03/2011	Digital Globe
AHB	SIN	271	AHB-SIN-271	03/2011	Digital Globe
AHB	SIN	272	AHB-SIN-272	03/2011	Digital Globe
AHB	SIN	273N	AHB-SIN-273N	03/2011	Digital Globe
AHB	SIN	273W	AHB-SIN-273W	03/2011	Digital Globe
AHB	SIN	273E	AHB-SIN-273E	03/2011	Digital Globe
AHB	SIN	273S	AHB-SIN-273S	03/2011	Digital Globe
AHB	SIN	274N	AHB-SIN-274N	03/2011	Digital Globe
AHB	SIN	274W	AHB-SIN-274W	03/2011	Digital Globe
AHB	SIN	274E	AHB-SIN-274E	03/2011	Digital Globe
AHB	SIN	274S	AHB-SIN-274S	03/2011	Digital Globe
AHB	SIN	275N	AHB-SIN-275N	12/1969	Geological Survey
AHB	SIN	275W	AHB-SIN-275W	12/1969	Geological Survey
AHB	SIN	275E	AHB-SIN-275E	12/1969	Geological Survey
AHB	SIN	275S	AHB-SIN-275S	12/1969	Geological Survey
AHB	SIN	276	AHB-SIN-276	12/1969	Geological Survey
AHB	SIN	277N	AHB-SIN-277N	12/1969	Geological Survey
AHB	SIN	277W	AHB-SIN-277W	12/1969	Geological Survey
AHB	SIN	277E	AHB-SIN-277E	12/1969	Geological Survey
AHB	SIN	277S	AHB-SIN-277S	12/1969	Geological Survey
AHB	SIN	278	AHB-SIN-278	12/1969	Geological Survey
AHB	SIN	279	AHB-SIN-279	12/1969	Geological Survey
AHB	SIN	280	AHB-SIN-280	12/1969	Geological Survey
AHB	SIN	281	AHB-SIN-281	12/1969	Geological Survey
AHB	SIN	282	AHB-SIN-282	12/1969	Geological Survey
AHB	SIN	283	AHB-SIN-283	12/1969	Geological Survey
AHB	DAR	001	AHB-DAR-001	10/2007	Geological Survey
AHB	DAR	002	AHB-DAR-002	10/2007	Geological Survey
AHB	DAR	003	AHB-DAR-003	10/2007	Geological Survey
AHB	DAR	004	AHB-DAR-004	10/2007	Geological Survey
AHB	DAR	005	AHB-DAR-005	10/2007	Geological Survey
AHB	DAR	006	AHB-DAR-006	10/2007	Geological Survey
AHB	DAR	007	AHB-DAR-007	10/2007	Geological Survey
AHB	DAR	008	AHB-DAR-008	10/2007	Geological Survey
AHB	DAR	009	AHB-DAR-009	10/2007	Geological Survey
AHB	DAR	010	AHB-DAR-010	10/2007	Digital Globe
AHB	DAR	011	AHB-DAR-011	10/2007	Digital Globe
AHB	DAR	012	AHB-DAR-012	10/2007	Digital Globe
AHB	DAR	013	AHB-DAR-013	10/2007	Digital Globe
AHB	DAR	014-1	AHB-DAR-014-1	10/2007	Digital Globe
AHB	DAR	014-2	AHB-DAR-014-2	10/2007	Digital Globe
AHB	DAR	015N	AHB-DAR-015N	10/2007	Digital Globe
AHB	DAR	015W	AHB-DAR-015W	10/2007	Digital Globe
AHB	DAR	015E	AHB-DAR-015E	10/2007	Digital Globe
AHB	DAR	015S	AHB-DAR-015S	10/2007	Digital Globe
AHB	DAR	016N	AHB-DAR-016N	10/2007	Digital Globe
AHB	DAR	016W	AHB-DAR-016W	10/2007	Digital Globe
AHB	DAR	016E	AHB-DAR-016E	10/2007	Digital Globe
AHB	DAR	016S	AHB-DAR-016S	10/2007	Digital Globe
AHB	DAR	017	AHB-DAR-017	10/2007	Digital Globe
AHB	DAR	018	AHB-DAR-018	10/2007	Digital Globe
AHB	DAR	019	AHB-DAR-019	10/2007	Digital Globe
AHB	DAR	020	AHB-DAR-020	10/2007	Digital Globe
AHB	DAR	021	AHB-DAR-021	10/2007	Digital Globe
AHB	DAR	022	AHB-DAR-022	10/2007	Digital Globe
AHB	DAR	023	AHB-DAR-023	10/2007	Digital Globe
AHB	DAR	024N	AHB-DAR-024N	10/2007	Digital Globe
AHB	DAR	024W	AHB-DAR-024W	10/2007	Digital Globe
AHB	DAR	024E	AHB-DAR-024E	10/2007	Digital Globe
AHB	DAR	024S	AHB-DAR-024S	10/2007	Digital Globe
AHB	DAR	025-1	AHB-DAR-025-1	01/2014	Digital Globe
AHB	DAR	025-2	AHB-DAR-025-2	01/2014	Digital Globe
AHB	DAR	026N	AHB-DAR-026N	01/2014	Digital Globe
AHB	DAR	026W	AHB-DAR-026W	01/2014	Digital Globe
AHB	DAR	026E	AHB-DAR-026E	01/2014	Digital Globe
AHB	DAR	026S	AHB-DAR-026S	01/2014	Digital Globe
AHB	DAR	027N	AHB-DAR-027N	01/2014	Digital Globe
AHB	DAR	027W	AHB-DAR-027W	01/2014	Digital Globe
AHB	DAR	027E	AHB-DAR-027E	01/2014	Digital Globe
AHB	DAR	027S	AHB-DAR-027S	01/2014	Digital Globe
AHB	DAR	028N	AHB-DAR-028N	01/2014	Digital Globe
AHB	DAR	028W	AHB-DAR-028W	01/2014	Digital Globe
AHB	DAR	028E	AHB-DAR-028E	01/2014	Digital Globe
AHB	DAR	028S	AHB-DAR-028S	01/2014	Digital Globe
AHB	DAR	029N	AHB-DAR-029N	01/2014	Digital Globe
AHB	DAR	029W	AHB-DAR-029W	01/2014	Digital Globe
AHB	DAR	029E	AHB-DAR-029E	01/2014	Digital Globe
AHB	DAR	029S	AHB-DAR-029S	01/2014	Digital Globe
AHB	DAR	030N	AHB-DAR-030N	01/2014	Digital Globe
AHB	DAR	030W	AHB-DAR-030W	01/2014	Digital Globe
AHB	DAR	030E	AHB-DAR-030E	01/2014	Digital Globe
AHB	DAR	030S	AHB-DAR-030S	01/2014	Digital Globe
AHB	DAR	031-1	AHB-DAR-031-1	01/2014	Digital Globe
AHB	DAR	031-2	AHB-DAR-031-2	01/2014	Digital Globe
AHB	DAR	032	AHB-DAR-032	01/2014	Digital Globe
AHB	DAR	033-1	AHB-DAR-033-1	12/2013	Digital Globe
AHB	DAR	033-2	AHB-DAR-033-2	12/2013	Digital Globe
AHB	DAR	034	AHB-DAR-034	12/2013	Digital Globe
AHB	DAR	035	AHB-DAR-035	12/2013	Digital Globe
AHB	DAR	036N	AHB-DAR-036N	12/2013	Digital Globe
AHB	DAR	036W	AHB-DAR-036W	12/2013	Digital Globe
AHB	DAR	036E	AHB-DAR-036E	12/2013	Digital Globe
AHB	DAR	036S	AHB-DAR-036S	12/2013	Digital Globe
AHB	DAR	037N	AHB-DAR-037N	12/2013	Digital Globe
AHB	DAR	037W	AHB-DAR-037W	12/2013	Digital Globe
AHB	DAR	037E	AHB-DAR-037E	12/2013	Digital Globe
AHB	DAR	037S	AHB-DAR-037S	12/2013	Digital Globe
AHB	DAR	038-1	AHB-DAR-038-1	12/2013	Digital Globe
AHB	DAR	038-2	AHB-DAR-038-2	12/2013	Digital Globe
AHB	DAR	039N	AHB-DAR-039N	12/2013	Digital Globe
AHB	DAR	039W	AHB-DAR-039W	12/2013	Digital Globe
AHB	DAR	039E	AHB-DAR-039E	12/2013	Digital Globe
AHB	DAR	039S	AHB-DAR-039S	12/2013	Digital Globe
AHB	DAR	040	AHB-DAR-040	07/2006	Digital Globe
AHB	DAR	041	AHB-DAR-041	07/2006	Digital Globe
AHB	DAR	042N	AHB-DAR-042N	07/2006	Digital Globe
AHB	DAR	042W	AHB-DAR-042W	07/2006	Digital Globe
AHB	DAR	042E	AHB-DAR-042E	07/2006	Digital Globe
AHB	DAR	042S	AHB-DAR-042S	07/2006	Digital Globe
AHB	DAR	043N	AHB-DAR-043N	01/2014	Digital Globe
AHB	DAR	043W	AHB-DAR-043W	01/2014	Digital Globe
AHB	DAR	043E	AHB-DAR-043E	01/2014	Digital Globe
AHB	DAR	043S	AHB-DAR-043S	01/2014	Digital Globe
AHB	DAR	044N	AHB-DAR-044N	01/2014	Digital Globe
AHB	DAR	044W	AHB-DAR-044W	01/2014	Digital Globe
AHB	DAR	044E	AHB-DAR-044E	01/2014	Digital Globe
AHB	DAR	044S	AHB-DAR-044S	01/2014	Digital Globe
AHB	DAR	045-1	AHB-DAR-045-1	01/2014	Digital Globe
AHB	DAR	045-2	AHB-DAR-045-2	01/2014	Digital Globe
AHB	DAR	046-1	AHB-DAR-046-1	01/2014	Digital Globe
AHB	DAR	046-2	AHB-DAR-046-2	01/2014	Digital Globe
AHB	DAR	047-1	AHB-DAR-047-1	01/2014	Digital Globe
AHB	DAR	047-2	AHB-DAR-047-2	01/2014	Digital Globe
AHB	DAR	048-1	AHB-DAR-048-1	01/2014	Digital Globe
AHB	DAR	048-2	AHB-DAR-048-2	01/2014	Digital Globe
AHB	DAR	049-1	AHB-DAR-049-1	01/2014	Digital Globe
AHB	DAR	049-2	AHB-DAR-049-2	01/2014	Digital Globe
AHB	DAR	050-1	AHB-DAR-050-1	01/2014	Digital Globe
AHB	DAR	050-2	AHB-DAR-050-2	01/2014	Digital Globe
AHB	DAR	051-1	AHB-DAR-051-1	01/2014	Digital Globe
AHB	DAR	051-2	AHB-DAR-051-2	01/2014	Digital Globe
AHB	DAR	052N	AHB-DAR-052N	01/2014	Digital Globe
AHB	DAR	052W	AHB-DAR-052W	01/2014	Digital Globe
AHB	DAR	052E	AHB-DAR-052E	01/2014	Digital Globe
AHB	DAR	052S	AHB-DAR-052S	01/2014	Digital Globe
AHB	DAR	053	AHB-DAR-053	01/2014	Digital Globe
AHB	DAR	054	AHB-DAR-054	01/2014	Digital Globe
AHB	DAR	055	AHB-DAR-055	01/2014	Digital Globe
AHB	DAR	056	AHB-DAR-056	01/2014	Digital Globe
AHB	DAR	057N	AHB-DAR-057N	06/2015	Digital Globe
AHB	DAR	057W	AHB-DAR-057W	06/2015	Digital Globe
AHB	DAR	057E	AHB-DAR-057E	06/2015	Digital Globe
AHB	DAR	057S	AHB-DAR-057S	06/2015	Digital Globe
AHB	DAR	058	AHB-DAR-058	06/2015	Digital Globe
AHB	DAR	059N	AHB-DAR-059N	06/2015	Digital Globe
AHB	DAR	059W	AHB-DAR-059W	06/2015	Digital Globe
AHB	DAR	059E	AHB-DAR-059E	06/2015	Digital Globe
AHB	DAR	059S	AHB-DAR-059S	06/2015	Digital Globe
AHB	DAR	060-1	AHB-DAR-060-1	06/2015	Digital Globe
AHB	DAR	060-2	AHB-DAR-060-2	06/2015	Digital Globe
AHB	DAR	061	AHB-DAR-061	01/2014	Digital Globe
AHB	DAR	062	AHB-DAR-062	01/2014	Digital Globe
AHB	DAR	063	AHB-DAR-063	01/2014	Digital Globe
AHB	DAR	064	AHB-DAR-064	01/2014	Digital Globe
AHB	DAR	065	AHB-DAR-065	01/2014	Digital Globe
AHB	DAR	066N	AHB-DAR-066N	12/2013	Digital Globe
AHB	DAR	066W	AHB-DAR-066W	12/2013	Digital Globe
AHB	DAR	066E	AHB-DAR-066E	12/2013	Digital Globe
AHB	DAR	066S	AHB-DAR-066S	12/2013	Digital Globe
AHB	DAR	067	AHB-DAR-067	12/2013	Digital Globe
AHB	DAR	068N	AHB-DAR-068N	12/2013	Digital Globe
AHB	DAR	068W	AHB-DAR-068W	12/2013	Digital Globe
AHB	DAR	068E	AHB-DAR-068E	12/2013	Digital Globe
AHB	DAR	068S	AHB-DAR-068S	12/2013	Digital Globe
AHB	DAR	069N	AHB-DAR-069N	12/2013	Digital Globe
AHB	DAR	069W	AHB-DAR-069W	12/2013	Digital Globe
AHB	DAR	069E	AHB-DAR-069E	12/2013	Digital Globe
AHB	DAR	069S	AHB-DAR-069S	12/2013	Digital Globe
AHB	DAR	070	AHB-DAR-070	12/2013	Digital Globe
AHB	DAR	071	AHB-DAR-071	06/2012	Digital Globe
AHB	DAR	072	AHB-DAR-072	06/2012	Digital Globe
AHB	DAR	073	AHB-DAR-073	06/2012	Digital Globe
AHB	DAR	074	AHB-DAR-074	06/2012	Digital Globe
AHB	DAR	075	AHB-DAR-075	06/2012	Digital Globe
AHB	DAR	076	AHB-DAR-076	06/2012	Digital Globe
AHB	DAR	077N	AHB-DAR-077N	06/2012	Digital Globe
AHB	DAR	077W	AHB-DAR-077W	06/2012	Digital Globe
AHB	DAR	077E	AHB-DAR-077E	06/2012	Digital Globe
AHB	DAR	077S	AHB-DAR-077S	06/2012	Digital Globe
AHB	DAR	078N	AHB-DAR-078N	03/2011	Digital Globe
AHB	DAR	078W	AHB-DAR-078W	03/2011	Digital Globe
AHB	DAR	078E	AHB-DAR-078E	03/2011	Digital Globe
AHB	DAR	078S	AHB-DAR-078S	03/2011	Digital Globe
AHB	DAR	079N	AHB-DAR-079N	03/2011	Digital Globe
AHB	DAR	079W	AHB-DAR-079W	03/2011	Digital Globe
AHB	DAR	079E	AHB-DAR-079E	03/2011	Digital Globe
AHB	DAR	079S	AHB-DAR-079S	03/2011	Digital Globe
AHB	DAR	080	AHB-DAR-080	03/2011	Digital Globe
AHB	DAR	081	AHB-DAR-081	06/2012	Digital Globe
AHB	DAR	082	AHB-DAR-082	06/2012	Digital Globe
AHB	DAR	083	AHB-DAR-083	06/2012	Digital Globe
AHB	DAR	084	AHB-DAR-084	06/2012	Digital Globe
AHB	DAR	085	AHB-DAR-085	06/2012	Digital Globe
AHB	DAR	086	AHB-DAR-086	06/2012	Digital Globe
AHB	DAR	087	AHB-DAR-087	06/2012	Digital Globe
AHB	DAR	088	AHB-DAR-088	06/2012	Digital Globe
AHB	DAR	089	AHB-DAR-089	06/2012	Digital Globe
AHB	DAR	090	AHB-DAR-090	06/2012	Digital Globe
AHB	DAR	091	AHB-DAR-091	06/2012	Digital Globe
AHB	DAR	092	AHB-DAR-092	06/2012	Digital Globe
AHB	DAR	093	AHB-DAR-093	06/2012	Digital Globe
AHB	DAR	094	AHB-DAR-094	06/2012	Digital Globe
AHB	DAR	095	AHB-DAR-095	12/1969	Geological Survey
AHB	DAR	096	AHB-DAR-096	12/1969	Geological Survey
AHB	DAR	097	AHB-DAR-097	12/1969	Geological Survey
AHB	DAR	098	AHB-DAR-098	12/1969	Geological Survey
AHB	DAR	099	AHB-DAR-099	12/1969	Geological Survey
AHB	DAR	100	AHB-DAR-100	12/1969	Geological Survey
AHB	DAR	101	AHB-DAR-101	12/1969	Geological Survey
AHB	DAR	102	AHB-DAR-102	12/1969	Geological Survey
AHB	DAR	103	AHB-DAR-103	12/1969	Geological Survey
AHB	DAR	104	AHB-DAR-104	12/1969	Geological Survey
AHB	DAR	105	AHB-DAR-105	12/1969	Geological Survey
AHB	DAR	106	AHB-DAR-106	12/1969	Geological Survey
AHB	DAR	107	AHB-DAR-107	12/1969	Geological Survey
AHB	DAR	108	AHB-DAR-108	12/1969	Geological Survey
AHB	DAR	109	AHB-DAR-109	12/1969	Geological Survey
AHB	DAR	110	AHB-DAR-110	12/1969	Geological Survey
AHB	DAR	111	AHB-DAR-111	12/1969	Geological Survey
AHB	DAR	112	AHB-DAR-112	12/1969	Geological Survey
AHB	DAR	113	AHB-DAR-113	12/1969	Geological Survey
AHB	DAR	114	AHB-DAR-114	12/1969	Geological Survey
AHB	DAR	115	AHB-DAR-115	12/1969	Geological Survey
AHB	DAR	116N	AHB-DAR-116N	12/1969	Geological Survey
AHB	DAR	116W	AHB-DAR-116W	12/1969	Geological Survey
AHB	DAR	116E	AHB-DAR-116E	12/1969	Geological Survey
AHB	DAR	116S	AHB-DAR-116S	12/1969	Geological Survey
AHB	DAR	117	AHB-DAR-117	12/1969	Geological Survey
AHB	DAR	118	AHB-DAR-118	12/1969	Geological Survey
AHB	DAR	119	AHB-DAR-119	12/1969	Geological Survey
AHB	DAR	120	AHB-DAR-120	12/1969	Geological Survey
AHB	DAR	121	AHB-DAR-121	12/1969	Geological Survey
AHB	DAR	122	AHB-DAR-122	12/1969	Geological Survey
AHB	DAR	123N	AHB-DAR-123N	12/1969	Geological Survey
AHB	DAR	123W	AHB-DAR-123W	12/1969	Geological Survey
AHB	DAR	123E	AHB-DAR-123E	12/1969	Geological Survey
AHB	DAR	123S	AHB-DAR-123S	12/1969	Geological Survey
AHB	DAR	124	AHB-DAR-124	12/1969	Geological Survey
AHB	DAR	125	AHB-DAR-125	12/1969	Geological Survey
AHB	DAR	126	AHB-DAR-126	12/1969	Geological Survey
AHB	DAR	127	AHB-DAR-127	12/1969	Geological Survey
AHB	DAR	128	AHB-DAR-128	12/1969	Geological Survey
AHB	DAR	129	AHB-DAR-129	12/1969	Geological Survey
AHB	DAR	130	AHB-DAR-130	12/1969	Geological Survey
AHB	DAR	131	AHB-DAR-131	12/1969	Geological Survey
AHB	DAR	132	AHB-DAR-132	12/1969	Geological Survey
AHB	DAR	133	AHB-DAR-133	12/1969	Geological Survey
AHB	DAR	134	AHB-DAR-134	12/1969	Geological Survey
AHB	DAR	135	AHB-DAR-135	12/1969	Geological Survey
AHB	DAR	136	AHB-DAR-136	12/1969	Geological Survey
AHB	DAR	137	AHB-DAR-137	12/1969	Geological Survey
AHB	DAR	138	AHB-DAR-138	12/1969	Geological Survey
AHB	DAR	139	AHB-DAR-139	12/1969	Geological Survey
AHB	DAR	140	AHB-DAR-140	12/1969	Geological Survey
AHB	DAR	141	AHB-DAR-141	12/1969	Geological Survey
AHB	DAR	142	AHB-DAR-142	12/1969	Geological Survey
AHB	DAR	143	AHB-DAR-143	12/1969	Geological Survey
AHB	DAR	144N	AHB-DAR-144N	12/1969	Geological Survey
AHB	DAR	144W	AHB-DAR-144W	12/1969	Geological Survey
AHB	DAR	144E	AHB-DAR-144E	12/1969	Geological Survey
AHB	DAR	144S	AHB-DAR-144S	12/1969	Geological Survey
AHB	DAR	145	AHB-DAR-145	12/1969	Geological Survey
AHB	DAR	146	AHB-DAR-146	12/1969	Geological Survey
AHB	DAR	147	AHB-DAR-147	12/1969	Geological Survey
AHB	DAR	148	AHB-DAR-148	12/1969	Geological Survey
AHB	DAR	149	AHB-DAR-149	12/1969	Geological Survey
AHB	DAR	150	AHB-DAR-150	12/1969	Geological Survey
AHB	DAR	151	AHB-DAR-151	12/1969	Geological Survey
AHB	DAR	152	AHB-DAR-152	12/1969	Geological Survey
AHB	DAR	153N	AHB-DAR-153N	12/1969	Geological Survey
AHB	DAR	153W	AHB-DAR-153W	12/1969	Geological Survey
AHB	DAR	153E	AHB-DAR-153E	12/1969	Geological Survey
AHB	DAR	153S	AHB-DAR-153S	12/1969	Geological Survey
AHB	DAR	154N	AHB-DAR-154N	12/1969	Geological Survey
AHB	DAR	154W	AHB-DAR-154W	12/1969	Geological Survey
AHB	DAR	154E	AHB-DAR-154E	12/1969	Geological Survey
AHB	DAR	154S	AHB-DAR-154S	12/1969	Geological Survey
AHB	DAR	155	AHB-DAR-155	12/1969	Geological Survey
AHB	DAR	156	AHB-DAR-156	12/1969	Geological Survey
AHB	DAR	157N	AHB-DAR-157N	12/1969	Geological Survey
AHB	DAR	157W	AHB-DAR-157W	12/1969	Geological Survey
AHB	DAR	157E	AHB-DAR-157E	12/1969	Geological Survey
AHB	DAR	157S	AHB-DAR-157S	12/1969	Geological Survey
AHB	DAR	158	AHB-DAR-158	12/1969	Geological Survey
AHB	DAR	159	AHB-DAR-159	12/1969	Geological Survey
AHB	DAR	160	AHB-DAR-160	12/1969	Geological Survey
AHB	DAR	161	AHB-DAR-161	12/1969	Geological Survey
AHB	DAR	162N	AHB-DAR-162N	12/1969	Geological Survey
AHB	DAR	162W	AHB-DAR-162W	12/1969	Geological Survey
AHB	DAR	162E	AHB-DAR-162E	12/1969	Geological Survey
AHB	DAR	162S	AHB-DAR-162S	12/1969	Geological Survey
AHB	DAR	163	AHB-DAR-163	12/1969	Geological Survey
AHB	DAR	164N	AHB-DAR-164N	12/1969	Geological Survey
AHB	DAR	164W	AHB-DAR-164W	12/1969	Geological Survey
AHB	DAR	164E	AHB-DAR-164E	12/1969	Geological Survey
AHB	DAR	164S	AHB-DAR-164S	12/1969	Geological Survey
AHB	DAR	165	AHB-DAR-165	12/1969	Geological Survey
AHB	DAR	166	AHB-DAR-166	12/1969	Geological Survey
AHB	DAR	167	AHB-DAR-167	12/1969	Geological Survey
AHB	DAR	168	AHB-DAR-168	12/1969	Geological Survey
AHB	DAR	169	AHB-DAR-169	12/1969	Geological Survey
AHB	DAR	170	AHB-DAR-170	12/1969	Geological Survey
AHB	DAR	171	AHB-DAR-171	12/1969	Geological Survey
AHB	DAR	172	AHB-DAR-172	12/1969	Geological Survey
AHB	DAR	173	AHB-DAR-173	12/1969	Geological Survey
AHB	DAR	174	AHB-DAR-174	12/1969	Geological Survey
AHB	DAR	175	AHB-DAR-175	12/1969	Geological Survey
AHB	DAR	176	AHB-DAR-176	12/1969	Geological Survey
AHB	DAR	177	AHB-DAR-177	12/1969	Geological Survey
AHB	DAR	178	AHB-DAR-178	12/1969	Geological Survey
AHB	DAR	179	AHB-DAR-179	12/1969	Geological Survey
AHB	DAR	180	AHB-DAR-180	12/1969	Geological Survey
AHB	DAR	181	AHB-DAR-181	12/1969	Geological Survey
AHB	DAR	182	AHB-DAR-182	12/1969	Geological Survey
AHB	DAR	183	AHB-DAR-183	12/1969	Geological Survey
AHB	DAR	184	AHB-DAR-184	12/1969	Geological Survey
AHB	DAR	185	AHB-DAR-185	12/1969	Geological Survey
AHB	DAR	186	AHB-DAR-186	12/1969	Geological Survey
AHB	DAR	187	AHB-DAR-187	12/1969	Geological Survey
AHB	DAR	188	AHB-DAR-188	12/1969	Geological Survey
AHB	DAR	189	AHB-DAR-189	12/1969	Geological Survey
AHB	DAR	190	AHB-DAR-190	12/1969	Geological Survey
AHB	DAR	191	AHB-DAR-191	12/1969	Geological Survey
AHB	DAR	192	AHB-DAR-192	12/1969	Geological Survey
AHB	DAR	193	AHB-DAR-193	12/1969	Geological Survey
AHB	DAR	194	AHB-DAR-194	12/1969	Geological Survey
AHB	DAR	195	AHB-DAR-195	12/1969	Geological Survey
AHB	DAR	196	AHB-DAR-196	12/1969	Geological Survey
AHB	DAR	197N	AHB-DAR-197N	12/1969	Geological Survey
AHB	DAR	197W	AHB-DAR-197W	12/1969	Geological Survey
AHB	DAR	197E	AHB-DAR-197E	12/1969	Geological Survey
AHB	DAR	197S	AHB-DAR-197S	12/1969	Geological Survey
AHB	DAR	198N	AHB-DAR-198N	12/1969	Geological Survey
AHB	DAR	198W	AHB-DAR-198W	12/1969	Geological Survey
AHB	DAR	198E	AHB-DAR-198E	12/1969	Geological Survey
AHB	DAR	198S	AHB-DAR-198S	12/1969	Geological Survey
AHB	DAR	199N	AHB-DAR-199N	12/1969	Geological Survey
AHB	DAR	199W	AHB-DAR-199W	12/1969	Geological Survey
AHB	DAR	199E	AHB-DAR-199E	12/1969	Geological Survey
AHB	DAR	199S	AHB-DAR-199S	12/1969	Geological Survey
AHB	DAR	200N	AHB-DAR-200N	12/1969	Geological Survey
AHB	DAR	200W	AHB-DAR-200W	12/1969	Geological Survey
AHB	DAR	200E	AHB-DAR-200E	12/1969	Geological Survey
AHB	DAR	200S	AHB-DAR-200S	12/1969	Geological Survey
AHB	DAR	201N	AHB-DAR-201N	12/1969	Geological Survey
AHB	DAR	201W	AHB-DAR-201W	12/1969	Geological Survey
AHB	DAR	201E	AHB-DAR-201E	12/1969	Geological Survey
AHB	DAR	201S	AHB-DAR-201S	12/1969	Geological Survey
AHB	DAR	202N	AHB-DAR-202N	12/1969	Geological Survey
AHB	DAR	202W	AHB-DAR-202W	12/1969	Geological Survey
AHB	DAR	202E	AHB-DAR-202E	12/1969	Geological Survey
AHB	DAR	202S	AHB-DAR-202S	12/1969	Geological Survey
AHB	DAR	203	AHB-DAR-203	12/1969	Geological Survey
AHB	DAR	204	AHB-DAR-204	12/1969	Geological Survey
AHB	DAR	205	AHB-DAR-205	12/1969	Geological Survey
AHB	DAR	206	AHB-DAR-206	12/1969	Geological Survey
AHB	DAR	207N	AHB-DAR-207N	12/1969	Geological Survey
AHB	DAR	207W	AHB-DAR-207W	12/1969	Geological Survey
AHB	DAR	207E	AHB-DAR-207E	12/1969	Geological Survey
AHB	DAR	207S	AHB-DAR-207S	12/1969	Geological Survey
AHB	DAR	208	AHB-DAR-208	12/1969	Geological Survey
AHB	DAR	209	AHB-DAR-209	12/1969	Geological Survey
AHB	DAR	210	AHB-DAR-210	12/1969	Geological Survey
AHB	DAR	211	AHB-DAR-211	12/1969	Geological Survey
AHB	DAR	212	AHB-DAR-212	12/1969	Geological Survey
AHB	DAR	213	AHB-DAR-213	12/1969	Geological Survey
AHB	DAR	214	AHB-DAR-214	12/1969	Geological Survey
AHB	DAR	215	AHB-DAR-215	12/1969	Geological Survey
AHB	DAR	216	AHB-DAR-216	12/1969	Geological Survey
AHB	DAR	217N	AHB-DAR-217N	12/1969	Geological Survey
AHB	DAR	217W	AHB-DAR-217W	12/1969	Geological Survey
AHB	DAR	217E	AHB-DAR-217E	12/1969	Geological Survey
AHB	DAR	217S	AHB-DAR-217S	12/1969	Geological Survey
AHB	DAR	218	AHB-DAR-218	12/1969	Geological Survey
AHB	DAR	219	AHB-DAR-219	12/1969	Geological Survey
AHB	DAR	220	AHB-DAR-220	12/1969	Geological Survey
AHB	DAR	221	AHB-DAR-221	12/1969	Geological Survey
AHB	DAR	222	AHB-DAR-222	12/1969	Geological Survey
AHB	DAR	223N	AHB-DAR-223N	12/1969	Geological Survey
AHB	DAR	223W	AHB-DAR-223W	12/1969	Geological Survey
AHB	DAR	223E	AHB-DAR-223E	12/1969	Geological Survey
AHB	DAR	223S	AHB-DAR-223S	12/1969	Geological Survey
AHB	DAR	224	AHB-DAR-224	12/1969	Geological Survey
AHB	DAR	225	AHB-DAR-225	12/1969	Geological Survey
AHB	DAR	226	AHB-DAR-226	12/1969	Geological Survey
AHB	DAR	227	AHB-DAR-227	12/1969	Geological Survey
AHB	DAR	228	AHB-DAR-228	12/1969	Geological Survey
AHB	DAR	229-1	AHB-DAR-229-1	12/1969	Geological Survey
AHB	DAR	229-2	AHB-DAR-229-2	12/1969	Geological Survey
AHB	DAR	230N	AHB-DAR-230N	12/1969	Geological Survey
AHB	DAR	230W	AHB-DAR-230W	12/1969	Geological Survey
AHB	DAR	230E	AHB-DAR-230E	12/1969	Geological Survey
AHB	DAR	230S	AHB-DAR-230S	12/1969	Geological Survey
AHB	DAR	231	AHB-DAR-231	10/2007	Geological Survey
AHB	DAR	232	AHB-DAR-232	10/2007	Geological Survey
AHB	DAR	233	AHB-DAR-233	10/2007	Geological Survey
AHB	DAR	234N	AHB-DAR-234N	01/2014	Digital Globe
AHB	DAR	234W	AHB-DAR-234W	01/2014	Digital Globe
AHB	DAR	234E	AHB-DAR-234E	01/2014	Digital Globe
AHB	DAR	234S	AHB-DAR-234S	01/2014	Digital Globe
AHB	DAR	235	AHB-DAR-235	01/2014	Digital Globe
AHB	DAR	236	AHB-DAR-236	10/2007	Digital Globe
AHB	DAR	237	AHB-DAR-237	01/2014	Digital Globe
AHM	MAG	001	AHM-MAG-001	07/2016	Astrium
AHM	MAG	002	AHM-MAG-002	07/2016	Astrium
AHM	MAG	003	AHM-MAG-003	07/2016	Astrium
AHM	MAG	004	AHM-MAG-004	07/2016	Astrium
AHM	MAG	005	AHM-MAG-005	07/2016	Astrium
AHM	MAG	006	AHM-MAG-006	07/2016	Astrium
AHM	MAG	007	AHM-MAG-007	07/2016	Astrium
AHM	MAG	008	AHM-MAG-008	07/2016	Astrium
AHM	MAG	009	AHM-MAG-009	07/2016	Astrium
AHM	MAG	010	AHM-MAG-010	07/2016	Astrium
AHM	MAG	011	AHM-MAG-011	07/2016	Astrium
AHM	MAG	012	AHM-MAG-012	07/2016	Astrium
AHM	MAG	013	AHM-MAG-013	07/2016	Astrium
AHM	MAG	014	AHM-MAG-014	07/2016	Astrium
AHM	MAG	015	AHM-MAG-015	07/2016	Astrium
AHM	MAG	016	AHM-MAG-016	07/2016	Astrium
AHM	MAG	017	AHM-MAG-017	07/2016	Astrium
AHM	MAG	018	AHM-MAG-018	07/2016	Astrium
AHM	MAG	019	AHM-MAG-019	07/2016	Astrium
AHM	MAG	020	AHM-MAG-020	07/2016	Astrium
AHM	MAG	021	AHM-MAG-021	07/2016	Astrium
AHM	MAG	022	AHM-MAG-022	07/2016	Astrium
AHM	MAG	023	AHM-MAG-023	07/2016	Astrium
AHM	MAG	024	AHM-MAG-024	07/2016	Astrium
AHM	MAG	025	AHM-MAG-025	07/2016	Astrium
AHM	MAG	026	AHM-MAG-026	07/2016	Astrium
AHM	MAG	027	AHM-MAG-027	07/2016	Astrium
AHM	MAG	028	AHM-MAG-028	07/2016	Astrium
AHM	MAG	029	AHM-MAG-029	07/2016	Astrium
AHM	MAG	030	AHM-MAG-030	07/2016	Astrium
AHM	MAG	031	AHM-MAG-031	07/2016	Astrium
AHM	MAG	032	AHM-MAG-032	07/2016	Astrium
AHM	MAG	033	AHM-MAG-033	07/2016	Astrium
AHM	MAG	034	AHM-MAG-034	07/2016	Astrium
AHM	MAG	035	AHM-MAG-035	07/2016	Astrium
AHM	MAG	036	AHM-MAG-036	07/2016	Astrium
AHM	MAG	037	AHM-MAG-037	07/2016	Astrium
AHM	MAG	038	AHM-MAG-038	07/2016	Astrium
AHM	MAG	039	AHM-MAG-039	07/2016	Astrium
AHM	MAG	040	AHM-MAG-040	07/2016	Astrium
AHM	MAG	041	AHM-MAG-041	07/2016	Astrium
AHM	MAG	042	AHM-MAG-042	07/2016	Astrium
AHM	MAG	043	AHM-MAG-043	07/2016	Astrium
AHM	MAG	044	AHM-MAG-044	07/2016	Astrium
AHM	MAG	045	AHM-MAG-045	07/2016	Astrium
AHM	MAG	046	AHM-MAG-046	07/2016	Astrium
AHM	MAG	047	AHM-MAG-047	07/2016	Astrium
AHM	MAG	048	AHM-MAG-048	07/2016	Astrium
AHM	MAG	049	AHM-MAG-049	07/2016	Astrium
AHM	MAG	050	AHM-MAG-050	07/2016	Astrium
AHM	MAG	051	AHM-MAG-051	07/2016	Astrium
AHM	MAG	052	AHM-MAG-052	07/2016	Astrium
AHM	MAG	053	AHM-MAG-053	07/2016	Astrium
AHM	MAG	054	AHM-MAG-054	07/2016	Astrium
AHM	MAG	055	AHM-MAG-055	07/2016	Astrium
AHM	MAG	056	AHM-MAG-056	07/2016	Astrium
AHM	MAG	057	AHM-MAG-057	07/2016	Astrium
AHM	MAG	058	AHM-MAG-058	07/2016	Astrium
AHM	MAG	059	AHM-MAG-059	07/2016	Astrium
AHM	MAG	060	AHM-MAG-060	07/2016	Astrium
AHM	MAG	061	AHM-MAG-061	07/2016	Astrium
AHM	MAG	062	AHM-MAG-062	07/2016	Astrium
AHM	MAG	063	AHM-MAG-063	07/2016	Astrium
AHM	MAG	064	AHM-MAG-064	07/2016	Astrium
AHM	MAG	065	AHM-MAG-065	07/2016	Astrium
AHM	MAG	066	AHM-MAG-066	07/2016	Astrium
AHM	MAG	067	AHM-MAG-067	07/2016	Astrium
AHM	MAG	068	AHM-MAG-068	07/2016	Astrium
AHM	MAG	069	AHM-MAG-069	07/2016	Astrium
AHM	MAG	070	AHM-MAG-070	07/2016	Astrium
AHM	MAG	071	AHM-MAG-071	07/2016	Astrium
AHM	MAG	072	AHM-MAG-072	07/2016	Astrium
AHM	MAG	073	AHM-MAG-073	07/2016	Astrium
AHM	MAG	074	AHM-MAG-074	07/2016	Astrium
AHM	MAG	075	AHM-MAG-075	07/2016	Astrium
AHM	MAG	076	AHM-MAG-076	07/2016	Astrium
AHM	MAG	077	AHM-MAG-077	07/2016	Astrium
AHM	MAG	078	AHM-MAG-078	07/2016	Astrium
AHM	MAG	079	AHM-MAG-079	07/2016	Astrium
AHM	MAG	080	AHM-MAG-080	07/2016	Astrium
AHM	MAG	081	AHM-MAG-081	07/2016	Astrium
AHM	MAG	082	AHM-MAG-082	07/2016	Astrium
AHM	MAG	083	AHM-MAG-083	07/2016	Astrium
AHM	MAG	084	AHM-MAG-084	07/2016	Astrium
AHM	MAG	085	AHM-MAG-085	07/2016	Astrium
AHM	MAG	086	AHM-MAG-086	07/2016	Astrium
AHM	MAG	087	AHM-MAG-087	07/2016	Astrium
AHM	MAG	088	AHM-MAG-088	07/2016	Astrium
AHM	MAG	089	AHM-MAG-089	07/2016	Astrium
AHM	MAG	090	AHM-MAG-090	07/2016	Astrium
AHM	MAG	091	AHM-MAG-091	07/2016	Astrium
AHM	MAG	092	AHM-MAG-092	07/2016	Astrium
AHM	MAG	093	AHM-MAG-093	07/2016	Astrium
AHM	MAG	094	AHM-MAG-094	07/2016	Astrium
AHM	MAG	095	AHM-MAG-095	07/2016	Astrium
AHM	MAG	096	AHM-MAG-096	07/2016	Astrium
AHM	MAG	097	AHM-MAG-097	07/2016	Astrium
AHM	MAG	098	AHM-MAG-098	07/2016	Astrium
AHM	MAG	099	AHM-MAG-099	07/2016	Astrium
AHM	MAG	100	AHM-MAG-100	07/2016	Astrium
AHM	MAG	101	AHM-MAG-101	07/2016	Astrium
AHM	MAG	102	AHM-MAG-102	07/2016	Astrium
AHM	MAG	103	AHM-MAG-103	07/2016	Astrium
AHM	MAG	104	AHM-MAG-104	07/2016	Astrium
AHM	MAG	105	AHM-MAG-105	07/2016	Astrium
AHM	MAG	106	AHM-MAG-106	07/2016	Astrium
AHM	MAG	107	AHM-MAG-107	07/2016	Astrium
AHM	MAG	108	AHM-MAG-108	07/2016	Astrium
AHM	MAG	109	AHM-MAG-109	07/2016	Astrium
AHM	MAG	110	AHM-MAG-110	07/2016	Astrium
AHM	MAG	111	AHM-MAG-111	07/2016	Astrium
AHM	MAG	112	AHM-MAG-112	07/2016	Astrium
AHM	MAG	113	AHM-MAG-113	07/2016	Astrium
AHM	MAG	114	AHM-MAG-114	07/2016	Astrium
AHM	MAG	115	AHM-MAG-115	07/2016	Astrium
AHM	MAG	116	AHM-MAG-116	07/2016	Astrium
AHM	MAG	117	AHM-MAG-117	07/2016	Astrium
AHM	MAG	118	AHM-MAG-118	07/2016	Astrium
AHM	MAG	119	AHM-MAG-119	07/2016	Astrium
AHM	MAG	120	AHM-MAG-120	07/2016	Astrium
AHM	MAG	121	AHM-MAG-121	07/2016	Astrium
AHM	MAG	122	AHM-MAG-122	07/2016	Astrium
AHM	MAG	123	AHM-MAG-123	07/2016	Astrium
AHM	MAG	124	AHM-MAG-124	07/2016	Astrium
AHM	MAG	125	AHM-MAG-125	07/2016	Astrium
AHM	MAG	126	AHM-MAG-126	07/2016	Astrium
AHM	MAG	127	AHM-MAG-127	07/2016	Astrium
AHM	MAG	128	AHM-MAG-128	07/2016	Astrium
AHM	MAG	129	AHM-MAG-129	07/2016	Astrium
AHM	MAG	130	AHM-MAG-130	07/2016	Astrium
AHM	MAG	131	AHM-MAG-131	07/2016	Astrium
AHM	MAG	132	AHM-MAG-132	07/2016	Digital Globe
AHM	MAG	133	AHM-MAG-133	07/2016	Digital Globe
AHM	MAG	134	AHM-MAG-134	07/2016	Astrium
AHM	MAG	135	AHM-MAG-135	07/2016	Astrium
AHM	MAG	136	AHM-MAG-136	07/2016	Astrium
AHM	MAG	137	AHM-MAG-137	07/2016	Astrium
AHM	MAG	138	AHM-MAG-138	07/2016	Astrium
AHM	MAG	139	AHM-MAG-139	07/2016	Astrium
AHM	MAG	140	AHM-MAG-140	07/2016	Astrium
AHM	MAG	141N	AHM-MAG-141N	07/2016	Astrium
AHM	MAG	141W	AHM-MAG-141W	07/2016	Astrium
AHM	MAG	141E	AHM-MAG-141E	07/2016	Astrium
AHM	MAG	141S	AHM-MAG-141S	07/2016	Astrium
AHM	MAG	142	AHM-MAG-142	07/2016	Astrium
AHM	MAG	143	AHM-MAG-143	07/2016	Astrium
AHM	MAG	144	AHM-MAG-144	07/2016	Astrium
AHM	MAG	145	AHM-MAG-145	07/2016	Astrium
AHM	MAG	146N	AHM-MAG-146N	03/2016	Astrium
AHM	MAG	146W	AHM-MAG-146W	03/2016	Astrium
AHM	MAG	146E	AHM-MAG-146E	03/2016	Astrium
AHM	MAG	146S	AHM-MAG-146S	03/2016	Astrium
AHM	SMR	001	AHM-SMR-001	01/2017	Digital Globe
AHM	SMR	002	AHM-SMR-002	01/2017	Digital Globe
AHM	SMR	003	AHM-SMR-003	03/2016	Digital Globe
AHM	SIN	001	AHM-SIN-001	11/2013	Digital Globe
AHM	SIN	002	AHM-SIN-002	11/2013	Digital Globe
AHM	SIN	003	AHM-SIN-003	03/2010	Digital Globe
AHM	SIN	004	AHM-SIN-004	01/2014	Digital Globe
AHM	SIN	005	AHM-SIN-005	01/2014	Digital Globe
AHM	SIN	006	AHM-SIN-006	12/2013	Digital Globe
AHM	SIN	007	AHM-SIN-007	12/2013	Digital Globe
AHM	SIN	008	AHM-SIN-008	12/2013	Digital Globe
AHM	SIN	009	AHM-SIN-009	12/2013	Digital Globe
AHM	SIN	010	AHM-SIN-010	12/2013	Digital Globe
AHM	SIN	011	AHM-SIN-011	12/2013	Digital Globe
AHM	SIN	012	AHM-SIN-012	12/2013	Digital Globe
AHM	SIN	013	AHM-SIN-013	12/2013	Digital Globe
AHM	SIN	014	AHM-SIN-014	12/2013	Digital Globe
AHM	SIN	015	AHM-SIN-015	12/2013	Digital Globe
AHM	SIN	016	AHM-SIN-016	12/2013	Digital Globe
AHM	SIN	017	AHM-SIN-017	12/2013	Digital Globe
AHM	SIN	018	AHM-SIN-018	12/2013	Digital Globe
AHM	SIN	019	AHM-SIN-019	01/2012	Digital Globe
AHM	SIN	020	AHM-SIN-020	01/2012	Digital Globe
AHM	SIN	021	AHM-SIN-021	01/2012	Digital Globe
AHM	SIN	022	AHM-SIN-022	11/2013	Astrium
AHM	SIN	023	AHM-SIN-023	11/2013	Astrium
AHM	SIN	024	AHM-SIN-024	11/2013	Astrium
AHM	SIN	025	AHM-SIN-025	11/2013	Astrium
AHM	SIN	026	AHM-SIN-026	11/2013	Astrium
AHM	SIN	027	AHM-SIN-027	11/2013	Astrium
AHM	SIN	028	AHM-SIN-028	11/2013	Astrium
AHM	SIN	029	AHM-SIN-029	11/2013	Astrium
AHM	SIN	030	AHM-SIN-030	11/2013	Astrium
AHM	SIN	031	AHM-SIN-031	11/2014	Digital Globe
AHM	SIN	032	AHM-SIN-032	12/2013	Digital Globe
AHM	SIN	033	AHM-SIN-033	12/2013	Digital Globe
AHM	SIN	034	AHM-SIN-034	12/2013	Digital Globe
AHM	SIN	035	AHM-SIN-035	12/2013	Digital Globe
AHM	SIN	036	AHM-SIN-036	12/2013	Digital Globe
AHM	SIN	037	AHM-SIN-037	12/2013	Digital Globe
AHM	SIN	038	AHM-SIN-038	12/2013	Digital Globe
AHM	SIN	039	AHM-SIN-039	12/2013	Digital Globe
AHP	MAG	001	AHP-MAG-001	03/2016	Astrium
AHP	MAG	002-1	AHP-MAG-002-1	07/2016	Astrium
AHP	MAG	002-2	AHP-MAG-002-2	07/2016	Astrium
AHU	MAG	001	AHU-MAG-001	07/2016	Astrium
AHU	MAG	002	AHU-MAG-002	07/2016	Astrium
AHU	MAG	003	AHU-MAG-003	07/2016	Astrium
AHU	MAG	004	AHU-MAG-004	07/2016	Astrium
AHU	MAG	005	AHU-MAG-005	07/2016	Astrium
AHU	MAG	006	AHU-MAG-006	07/2016	Astrium
AHU	MAG	007	AHU-MAG-007	07/2016	Astrium
AHU	MAG	008	AHU-MAG-008	07/2016	Astrium
AHU	MAG	009	AHU-MAG-009	07/2016	Astrium
AHU	MAG	010	AHU-MAG-010	07/2016	Astrium
AHU	MAG	011	AHU-MAG-011	07/2016	Astrium
AHU	MAG	012	AHU-MAG-012	07/2016	Astrium
AHU	MAG	013	AHU-MAG-013	07/2016	Astrium
AHU	MAG	014	AHU-MAG-014	07/2016	Astrium
AHU	MAG	015	AHU-MAG-015	07/2016	Astrium
AHU	MAG	016	AHU-MAG-016	07/2016	Astrium
AHU	MAG	017	AHU-MAG-017	07/2016	Astrium
AHU	MAG	018	AHU-MAG-018	07/2016	Astrium
AHU	MAG	019	AHU-MAG-019	07/2016	Astrium
AHU	MAG	020	AHU-MAG-020	07/2016	Astrium
AHU	MAG	021	AHU-MAG-021	07/2016	Astrium
AHU	MAG	022	AHU-MAG-022	07/2016	Astrium
AHU	MAG	023	AHU-MAG-023	07/2016	Astrium
AHU	MAG	024	AHU-MAG-024	07/2016	Astrium
AHU	MAG	025	AHU-MAG-025	07/2016	Astrium
AHU	MAG	026	AHU-MAG-026	07/2016	Astrium
AHU	MAG	027	AHU-MAG-027	07/2016	Astrium
AHU	MAG	028	AHU-MAG-028	07/2016	Astrium
AHU	MAG	029	AHU-MAG-029	07/2016	Astrium
AHU	MAG	030	AHU-MAG-030	07/2016	Astrium
AHU	MAG	031	AHU-MAG-031	07/2016	Astrium
AHU	MAG	032	AHU-MAG-032	07/2016	Astrium
AHU	MAG	033	AHU-MAG-033	07/2016	Astrium
AHU	MAG	034	AHU-MAG-034	07/2016	Astrium
AHU	MAG	035	AHU-MAG-035	07/2016	Astrium
AHU	MAG	036	AHU-MAG-036	07/2016	Astrium
AHU	MAG	037	AHU-MAG-037	07/2016	Astrium
AHU	MAG	038	AHU-MAG-038	07/2016	Astrium
AHU	MAG	039	AHU-MAG-039	07/2016	Astrium
AHU	MAG	040	AHU-MAG-040	07/2016	Astrium
AHU	MAG	041	AHU-MAG-041	07/2016	Astrium
AHU	MAG	042	AHU-MAG-042	07/2016	Astrium
AHU	MAG	043	AHU-MAG-043	07/2016	Astrium
AHU	MAG	044	AHU-MAG-044	07/2016	Astrium
AHU	MAG	045	AHU-MAG-045	07/2016	Astrium
AHU	MAG	046	AHU-MAG-046	07/2016	Astrium
AHU	MAG	047	AHU-MAG-047	07/2016	Astrium
AHU	MAG	048	AHU-MAG-048	07/2016	Digital Globe
AHU	MAG	049	AHU-MAG-049	07/2016	Digital Globe
AHU	MAG	050N	AHU-MAG-050N	07/2016	Astrium
AHU	MAG	050W	AHU-MAG-050W	07/2016	Astrium
AHU	MAG	050E	AHU-MAG-050E	07/2016	Astrium
AHU	MAG	050S	AHU-MAG-050S	07/2016	Astrium
AHU	MAG	051N	AHU-MAG-051N	07/2016	Astrium
AHU	MAG	051W	AHU-MAG-051W	07/2016	Astrium
AHU	MAG	051E	AHU-MAG-051E	07/2016	Astrium
AHU	MAG	051S	AHU-MAG-051S	07/2016	Astrium
AHU	MAG	052	AHU-MAG-052	07/2016	Digital Globe
AHU	MAG	053	AHU-MAG-053	07/2016	Astrium
AHU	MAG	054	AHU-MAG-054	07/2016	Astrium
AHU	MAG	055	AHU-MAG-055	07/2016	Astrium
AHU	MAG	056N	AHU-MAG-056N	12/2016	Astrium
AHU	MAG	056W	AHU-MAG-056W	12/2016	Astrium
AHU	MAG	056E	AHU-MAG-056E	12/2016	Astrium
AHU	MAG	056S	AHU-MAG-056S	12/2016	Astrium
AHU	MAG	057N	AHU-MAG-057N	12/2016	Astrium
AHU	MAG	057W	AHU-MAG-057W	12/2016	Astrium
AHU	MAG	057E	AHU-MAG-057E	12/2016	Astrium
AHU	MAG	057S	AHU-MAG-057S	12/2016	Astrium
AHU	MAG	058N	AHU-MAG-058N	12/2016	Astrium
AHU	MAG	058W	AHU-MAG-058W	12/2016	Astrium
AHU	MAG	058E	AHU-MAG-058E	12/2016	Astrium
AHU	MAG	058S	AHU-MAG-058S	12/2016	Astrium
AHU	MAG	059	AHU-MAG-059	12/2016	Astrium
AHU	MAG	060	AHU-MAG-060	12/2016	Astrium
AHU	MAG	061	AHU-MAG-061	12/2016	Astrium
AHU	MAG	062N	AHU-MAG-062N	12/2016	Astrium
AHU	MAG	062W	AHU-MAG-062W	12/2016	Astrium
AHU	MAG	062E	AHU-MAG-062E	12/2016	Astrium
AHU	MAG	062S	AHU-MAG-062S	12/2016	Astrium
AHU	MAG	063N	AHU-MAG-063N	12/2016	Astrium
AHU	MAG	063W	AHU-MAG-063W	12/2016	Astrium
AHU	MAG	063E	AHU-MAG-063E	12/2016	Astrium
AHU	MAG	063S	AHU-MAG-063S	12/2016	Astrium
AHU	MAG	064	AHU-MAG-064	12/2016	Astrium
AHU	MAG	065N	AHU-MAG-065N	12/2016	Astrium
AHU	MAG	065W	AHU-MAG-065W	12/2016	Astrium
AHU	MAG	065E	AHU-MAG-065E	12/2016	Astrium
AHU	MAG	065S	AHU-MAG-065S	12/2016	Astrium
AHU	MAG	066	AHU-MAG-066	12/2016	Astrium
AHU	MAG	067N	AHU-MAG-067N	12/2016	Astrium
AHU	MAG	067W	AHU-MAG-067W	12/2016	Astrium
AHU	MAG	067E	AHU-MAG-067E	12/2016	Astrium
AHU	MAG	067S	AHU-MAG-067S	12/2016	Astrium
AHU	MAG	068	AHU-MAG-068	12/2016	Astrium
AHU	MAG	069N	AHU-MAG-069N	12/2016	Astrium
AHU	MAG	069W	AHU-MAG-069W	12/2016	Astrium
AHU	MAG	069E	AHU-MAG-069E	12/2016	Astrium
AHU	MAG	069S	AHU-MAG-069S	12/2016	Astrium
AHU	MAG	070	AHU-MAG-070	03/2016	Digital Globe
AHU	MAG	071N	AHU-MAG-071N	03/2016	Digital Globe
AHU	MAG	071W	AHU-MAG-071W	03/2016	Digital Globe
AHU	MAG	071E	AHU-MAG-071E	03/2016	Digital Globe
AHU	MAG	071S	AHU-MAG-071S	03/2016	Digital Globe
AHU	MAG	072	AHU-MAG-072	03/2016	Digital Globe
AHU	MAG	073	AHU-MAG-073	03/2016	Digital Globe
AHU	MAG	074	AHU-MAG-074	03/2016	Digital Globe
AHU	MAG	075	AHU-MAG-075	03/2016	Digital Globe
AHU	MAG	076N	AHU-MAG-076N	03/2016	Digital Globe
AHU	MAG	076W	AHU-MAG-076W	03/2016	Digital Globe
AHU	MAG	076E	AHU-MAG-076E	03/2016	Digital Globe
AHU	MAG	076S	AHU-MAG-076S	03/2016	Digital Globe
AHU	MAG	077N	AHU-MAG-077N	03/2016	Digital Globe
AHU	MAG	077W	AHU-MAG-077W	03/2016	Digital Globe
AHU	MAG	077E	AHU-MAG-077E	03/2016	Digital Globe
AHU	MAG	077S	AHU-MAG-077S	03/2016	Digital Globe
AHU	MAG	078N	AHU-MAG-078N	03/2016	Digital Globe
AHU	MAG	078W	AHU-MAG-078W	03/2016	Digital Globe
AHU	MAG	078E	AHU-MAG-078E	03/2016	Digital Globe
AHU	MAG	078S	AHU-MAG-078S	03/2016	Digital Globe
AHU	MAG	079	AHU-MAG-079	06/2016	Digital Globe
AHU	MAG	080N	AHU-MAG-080N	06/2016	Digital Globe
AHU	MAG	080W	AHU-MAG-080W	06/2016	Digital Globe
AHU	MAG	080E	AHU-MAG-080E	06/2016	Digital Globe
AHU	MAG	080S	AHU-MAG-080S	06/2016	Digital Globe
AHU	MAG	081N	AHU-MAG-081N	03/2016	Astrium
AHU	MAG	081W	AHU-MAG-081W	03/2016	Astrium
AHU	MAG	081E	AHU-MAG-081E	03/2016	Astrium
AHU	MAG	081S	AHU-MAG-081S	03/2016	Astrium
AHU	MAG	082	AHU-MAG-082	03/2016	Astrium
AHU	MAG	083N	AHU-MAG-083N	03/2016	Astrium
AHU	MAG	083W	AHU-MAG-083W	03/2016	Astrium
AHU	MAG	083E	AHU-MAG-083E	03/2016	Astrium
AHU	MAG	083S	AHU-MAG-083S	03/2016	Astrium
AHU	MAG	084N	AHU-MAG-084N	03/2016	Astrium
AHU	MAG	084W	AHU-MAG-084W	03/2016	Astrium
AHU	MAG	084E	AHU-MAG-084E	03/2016	Astrium
AHU	MAG	084S	AHU-MAG-084S	03/2016	Astrium
AHU	MAG	085	AHU-MAG-085	03/2016	Astrium
AHU	MAG	086N	AHU-MAG-086N	03/2016	Astrium
AHU	MAG	086W	AHU-MAG-086W	03/2016	Astrium
AHU	MAG	086E	AHU-MAG-086E	03/2016	Astrium
AHU	MAG	086S	AHU-MAG-086S	03/2016	Astrium
AHU	MAG	087N	AHU-MAG-087N	03/2016	Astrium
AHU	MAG	087W	AHU-MAG-087W	03/2016	Astrium
AHU	MAG	087E	AHU-MAG-087E	03/2016	Astrium
AHU	MAG	087S	AHU-MAG-087S	03/2016	Astrium
AHU	MAG	088N	AHU-MAG-088N	03/2016	Astrium
AHU	MAG	088W	AHU-MAG-088W	03/2016	Astrium
AHU	MAG	088E	AHU-MAG-088E	03/2016	Astrium
AHU	MAG	088S	AHU-MAG-088S	03/2016	Astrium
AHU	MAG	089N	AHU-MAG-089N	03/2016	Astrium
AHU	MAG	089W	AHU-MAG-089W	03/2016	Astrium
AHU	MAG	089E	AHU-MAG-089E	03/2016	Astrium
AHU	MAG	089S	AHU-MAG-089S	03/2016	Astrium
AHU	SMR	001	AHU-SMR-001	07/2016	Digital Globe
AHU	SMR	002	AHU-SMR-002	07/2016	Digital Globe
AHU	SMR	003	AHU-SMR-003	07/2016	Digital Globe
AHU	SMR	004	AHU-SMR-004	07/2016	Digital Globe
AHU	SMR	005	AHU-SMR-005	07/2016	Digital Globe
AHU	SMR	006	AHU-SMR-006	07/2016	Digital Globe
AHU	SMR	007	AHU-SMR-007	01/2017	Digital Globe
AHU	SMR	008	AHU-SMR-008	01/2017	Digital Globe
AHU	SMR	009	AHU-SMR-009	03/2016	Digital Globe
AHU	SMR	010	AHU-SMR-010	01/2017	Astrium
AHU	SMR	011	AHU-SMR-011	01/2017	Astrium
AHU	SMR	012	AHU-SMR-012	01/2017	Astrium
AHU	SMR	013	AHU-SMR-013	01/2017	Astrium
AHU	SMR	014	AHU-SMR-014	01/2017	Astrium
AHU	SMR	015	AHU-SMR-015	01/2017	Astrium
AHU	SMR	016	AHU-SMR-016	01/2017	Astrium
AHU	SIN	001	AHU-SIN-001	01/2011	Digital Globe
AHU	SIN	002	AHU-SIN-002	01/2011	Digital Globe
AHU	SIN	003	AHU-SIN-003	01/2011	Digital Globe
AHU	SIN	004	AHU-SIN-004	01/2011	Digital Globe
AHU	SIN	005	AHU-SIN-005	12/2010	Digital Globe
AHU	SIN	006	AHU-SIN-006	12/2010	Digital Globe
AHU	SIN	007	AHU-SIN-007	12/2010	Digital Globe
AHU	SIN	008	AHU-SIN-008	12/2010	Digital Globe
AHU	SIN	009	AHU-SIN-009	12/2010	Digital Globe
AHU	SIN	010	AHU-SIN-010	12/2010	Digital Globe
AHU	SIN	011	AHU-SIN-011	12/2010	Digital Globe
AHU	SIN	012	AHU-SIN-012	12/2010	Digital Globe
AHU	SIN	013	AHU-SIN-013	12/2010	Digital Globe
AHU	SIN	014	AHU-SIN-014	03/2010	Digital Globe
AHU	SIN	015	AHU-SIN-015	12/2013	Digital Globe
AHU	SIN	016	AHU-SIN-016	12/2013	Digital Globe
AHU	SIN	017	AHU-SIN-017	12/2013	Digital Globe
AHU	SIN	018	AHU-SIN-018	12/2013	Digital Globe
AHU	SIN	019	AHU-SIN-019	12/2013	Digital Globe
AHU	SIN	020	AHU-SIN-020	11/2013	Astrium
AHU	SIN	021N	AHU-SIN-021N	03/2016	Astrium
AHU	SIN	021W	AHU-SIN-021W	03/2016	Astrium
AHU	SIN	021E	AHU-SIN-021E	03/2016	Astrium
AHU	SIN	021S	AHU-SIN-021S	03/2016	Astrium
AHU	SIN	022N	AHU-SIN-022N	03/2016	Astrium
AHU	SIN	022W	AHU-SIN-022W	03/2016	Astrium
AHU	SIN	022E	AHU-SIN-022E	03/2016	Astrium
AHU	SIN	022S	AHU-SIN-022S	03/2016	Astrium
AHU	SIN	023N	AHU-SIN-023N	03/2016	Astrium
AHU	SIN	023W	AHU-SIN-023W	03/2016	Astrium
AHU	SIN	023E	AHU-SIN-023E	03/2016	Astrium
AHU	SIN	023S	AHU-SIN-023S	03/2016	Astrium
AHU	SIN	024-1	AHU-SIN-024-1	03/2016	Astrium
AHU	SIN	024-2	AHU-SIN-024-2	03/2016	Astrium
AHU	SIN	025	AHU-SIN-025	11/2014	Digital Globe
AHU	SIN	026	AHU-SIN-026	12/2013	Digital Globe
AHU	SIN	027	AHU-SIN-027	12/2013	Digital Globe
AHU	SIN	028	AHU-SIN-028	12/2013	Digital Globe
AHU	SIN	029	AHU-SIN-029	12/2013	Digital Globe
AHU	SIN	030	AHU-SIN-030	12/2013	Digital Globe
AHU	SIN	031	AHU-SIN-031	12/2013	Digital Globe
AHU	SIN	032	AHU-SIN-032	04/2013	Digital Globe
AHU	SIN	033	AHU-SIN-033	03/2011	Digital Globe
AHU	DAR	001	AHU-DAR-001	10/2007	Digital Globe
AHU	DAR	002	AHU-DAR-002	01/2014	Digital Globe
AHU	DAR	003	AHU-DAR-003	01/2014	Digital Globe
AHU	DAR	004	AHU-DAR-004	01/2014	Digital Globe
AHU	DAR	005	AHU-DAR-005	12/1969	Geological Survey
AHU	DAR	006N	AHU-DAR-006N	01/2014	Digital Globe
AHU	DAR	006W	AHU-DAR-006W	01/2014	Digital Globe
AHU	DAR	006E	AHU-DAR-006E	01/2014	Digital Globe
AHU	DAR	006S	AHU-DAR-006S	01/2014	Digital Globe
AHU	DAR	007N	AHU-DAR-007N	01/2014	Digital Globe
AHU	DAR	007W	AHU-DAR-007W	01/2014	Digital Globe
AHU	DAR	007E	AHU-DAR-007E	01/2014	Digital Globe
AHU	DAR	007S	AHU-DAR-007S	01/2014	Digital Globe
CAP	MAG	001-1	CAP-MAG-001-1	07/2016	Astrium
CAP	MAG	001-2	CAP-MAG-001-2	07/2016	Astrium
CAP	MAG	002-1	CAP-MAG-002-1	07/2016	Astrium
CAP	MAG	002-2	CAP-MAG-002-2	07/2016	Astrium
CAP	MAG	003-1	CAP-MAG-003-1	07/2016	Astrium
CAP	MAG	003-2	CAP-MAG-003-2	07/2016	Astrium
CAP	MAG	004-1	CAP-MAG-004-1	07/2016	Astrium
CAP	MAG	004-2	CAP-MAG-004-2	07/2016	Astrium
CAP	MAG	005-1	CAP-MAG-005-1	07/2016	Astrium
CAP	MAG	005-2	CAP-MAG-005-2	07/2016	Astrium
CAP	MAG	006-1	CAP-MAG-006-1	07/2016	Astrium
CAP	MAG	006-2	CAP-MAG-006-2	07/2016	Astrium
CAP	MAG	007-1	CAP-MAG-007-1	07/2016	Astrium
CAP	MAG	007-2	CAP-MAG-007-2	07/2016	Astrium
CAP	MAG	008-1	CAP-MAG-008-1	07/2016	Astrium
CAP	MAG	008-2	CAP-MAG-008-2	07/2016	Astrium
CAP	MAG	009-1	CAP-MAG-009-1	07/2016	Astrium
CAP	MAG	009-2	CAP-MAG-009-2	07/2016	Astrium
CAP	MAG	009-3	CAP-MAG-009-3	07/2016	Astrium
CAP	MAG	010-1	CAP-MAG-010-1	07/2016	Astrium
CAP	MAG	010-2	CAP-MAG-010-2	07/2016	Astrium
CAP	MAG	010-3	CAP-MAG-010-3	07/2016	Astrium
CAP	MAG	011-1	CAP-MAG-011-1	07/2016	Astrium
CAP	MAG	011-2	CAP-MAG-011-2	07/2016	Astrium
CAP	MAG	011-3	CAP-MAG-011-3	07/2016	Astrium
CAP	MAG	012-1	CAP-MAG-012-1	07/2016	Astrium
CAP	MAG	012-2	CAP-MAG-012-2	07/2016	Astrium
CAP	MAG	013-1	CAP-MAG-013-1	07/2016	Digital Globe
CAP	MAG	013-2	CAP-MAG-013-2	07/2016	Digital Globe
CAP	MAG	014-1	CAP-MAG-014-1	07/2016	Digital Globe
CAP	MAG	014-2	CAP-MAG-014-2	07/2016	Digital Globe
CAP	MAG	015-1	CAP-MAG-015-1	07/2016	Digital Globe
CAP	MAG	015-2	CAP-MAG-015-2	07/2016	Digital Globe
CAP	MAG	016-1	CAP-MAG-016-1	07/2016	Astrium
CAP	MAG	016-2	CAP-MAG-016-2	07/2016	Astrium
CAP	MAG	016-3	CAP-MAG-016-3	07/2016	Astrium
CAP	MAG	017	CAP-MAG-017	12/2016	Astrium
CAP	MAG	018-1	CAP-MAG-018-1	12/2016	Astrium
CAP	MAG	018-2	CAP-MAG-018-2	12/2016	Astrium
CAP	MAG	019	CAP-MAG-019	04/2016	Astrium
CAP	MAG	020	CAP-MAG-020	04/2016	Astrium
CAP	MAG	021	CAP-MAG-021	04/2016	Astrium
CAP	MAG	022	CAP-MAG-022	04/2016	Astrium
CAP	MAG	023	CAP-MAG-023	04/2016	Astrium
CAP	MAG	024	CAP-MAG-024	04/2016	Astrium
CAP	MAG	025	CAP-MAG-025	04/2016	Astrium
CAP	MAG	026	CAP-MAG-026	04/2016	Astrium
CAP	MAG	027	CAP-MAG-027	04/2016	Astrium
CAP	MAG	028-1	CAP-MAG-028-1	04/2016	Astrium
CAP	MAG	028-2	CAP-MAG-028-2	04/2016	Astrium
CAP	MAG	029-1	CAP-MAG-029-1	04/2016	Astrium
CAP	MAG	029-2	CAP-MAG-029-2	04/2016	Astrium
CAP	MAG	030-1	CAP-MAG-030-1	12/2016	Astrium
CAP	MAG	030-2	CAP-MAG-030-2	12/2016	Astrium
CAP	MAG	031-1	CAP-MAG-031-1	12/2016	Astrium
CAP	MAG	031-2	CAP-MAG-031-2	12/2016	Astrium
CAP	MAG	032-1	CAP-MAG-032-1	06/2016	Digital Globe
CAP	MAG	032-2	CAP-MAG-032-2	06/2016	Digital Globe
CAP	SMR	001-1	CAP-SMR-001-1	01/2017	Digital Globe
CAP	SMR	001-2	CAP-SMR-001-2	01/2017	Digital Globe
[truncated: 1,958 more rows]

## Sheet: AHB
Int-Cat	Int-Code	ECU	Position Mark	GeoCode	Image Date	Satelite
Low density settlements	AHB	MAG	001N	AHB-MAG-001N	04/2016	DigitalGlobe
Low density settlements	AHB	MAG	001W	AHB-MAG-001W	04/2016	DigitalGlobe
Low density settlements	AHB	MAG	001E	AHB-MAG-001E	04/2016	DigitalGlobe
Low density settlements	AHB	MAG	001S	AHB-MAG-001S	04/2016	DigitalGlobe
Low density settlements	AHB	MAG	002N	AHB-MAG-002N	07/2016	Astrium
Low density settlements	AHB	MAG	002W	AHB-MAG-002W	07/2016	Astrium
Low density settlements	AHB	MAG	002E	AHB-MAG-002E	07/2016	Astrium
Low density settlements	AHB	MAG	002S	AHB-MAG-002S	07/2016	Astrium
Low density settlements	AHB	MAG	003N	AHB-MAG-003N	07/2016	Astrium
Low density settlements	AHB	MAG	003W	AHB-MAG-003W	07/2016	Astrium
Low density settlements	AHB	MAG	003E	AHB-MAG-003E	07/2016	Astrium
Low density settlements	AHB	MAG	003S	AHB-MAG-003S	07/2016	Astrium
Low density settlements	AHB	MAG	004N	AHB-MAG-004N	07/2016	Astrium
Low density settlements	AHB	MAG	004W	AHB-MAG-004W	07/2016	Astrium
Low density settlements	AHB	MAG	004E	AHB-MAG-004E	07/2016	Astrium
Low density settlements	AHB	MAG	004S	AHB-MAG-004S	07/2016	Astrium
Low density settlements	AHB	MAG	005N	AHB-MAG-005N	12/2016	Astrium
Low density settlements	AHB	MAG	005W	AHB-MAG-005W	12/2016	Astrium
Low density settlements	AHB	MAG	005E	AHB-MAG-005E	12/2016	Astrium
Low density settlements	AHB	MAG	005S	AHB-MAG-005S	12/2016	Astrium
Low density settlements	AHB	MAG	006N	AHB-MAG-006N	07/2016	Astrium
Low density settlements	AHB	MAG	006W	AHB-MAG-006W	07/2016	Astrium
Low density settlements	AHB	MAG	006E	AHB-MAG-006E	07/2016	Astrium
Low density settlements	AHB	MAG	006S	AHB-MAG-006S	07/2016	Astrium
Low density settlements	AHB	MAG	007N	AHB-MAG-007N	07/2016	Astrium
Low density settlements	AHB	MAG	007W	AHB-MAG-007W	07/2016	Astrium
Low density settlements	AHB	MAG	007E	AHB-MAG-007E	07/2016	Astrium
Low density settlements	AHB	MAG	007S	AHB-MAG-007S	07/2016	Astrium
Low density settlements	AHB	MAG	008N	AHB-MAG-008N	07/2016	Astrium
Low density settlements	AHB	MAG	008W	AHB-MAG-008W	07/2016	Astrium
Low density settlements	AHB	MAG	008E	AHB-MAG-008E	07/2016	Astrium
Low density settlements	AHB	MAG	008S	AHB-MAG-008S	07/2016	Astrium
Low density settlements	AHB	MAG	009	AHB-MAG-009	07/2016	Astrium
Low density settlements	AHB	MAG	010N	AHB-MAG-010N	12/2016	Astrium
Low density settlements	AHB	MAG	010W	AHB-MAG-010W	12/2016	Astrium
Low density settlements	AHB	MAG	010E	AHB-MAG-010E	12/2016	Astrium
Low density settlements	AHB	MAG	010S	AHB-MAG-010S	12/2016	Astrium
Low density settlements	AHB	MAG	011	AHB-MAG-011	07/2016	Astrium
Low density settlements	AHB	MAG	012	AHB-MAG-012	07/2016	Astrium
Low density settlements	AHB	MAG	013N	AHB-MAG-013N	07/2016	Digital Globe
Low density settlements	AHB	MAG	013W	AHB-MAG-013W	07/2016	Digital Globe
Low density settlements	AHB	MAG	013E	AHB-MAG-013E	07/2016	Digital Globe
Low density settlements	AHB	MAG	013S	AHB-MAG-013S	07/2016	Digital Globe
Low density settlements	AHB	MAG	014N	AHB-MAG-014N	07/2016	Digital Globe
Low density settlements	AHB	MAG	014W	AHB-MAG-014W	07/2016	Digital Globe
Low density settlements	AHB	MAG	014E	AHB-MAG-014E	07/2016	Digital Globe
Low density settlements	AHB	MAG	014S	AHB-MAG-014S	07/2016	Digital Globe
Low density settlements	AHB	MAG	015	AHB-MAG-015	07/2016	Digital Globe
Low density settlements	AHB	MAG	016N	AHB-MAG-016N	07/2016	Astrium
Low density settlements	AHB	MAG	016W	AHB-MAG-016W	07/2016	Astrium
Low density settlements	AHB	MAG	016E	AHB-MAG-016E	07/2016	Astrium
Low density settlements	AHB	MAG	016S	AHB-MAG-016S	07/2016	Astrium
Low density settlements	AHB	MAG	017	AHB-MAG-017	07/2016	Astrium
Low density settlements	AHB	MAG	018	AHB-MAG-018	07/2016	Astrium
Low density settlements	AHB	MAG	019	AHB-MAG-019	07/2016	Astrium
Low density settlements	AHB	MAG	020	AHB-MAG-020	07/2016	Astrium
Low density settlements	AHB	MAG	021	AHB-MAG-021	07/2016	Astrium
Low density settlements	AHB	MAG	022N	AHB-MAG-022N	07/2016	Astrium
Low density settlements	AHB	MAG	022W	AHB-MAG-022W	07/2016	Astrium
Low density settlements	AHB	MAG	022E	AHB-MAG-022E	07/2016	Astrium
Low density settlements	AHB	MAG	022S	AHB-MAG-022S	07/2016	Astrium
Low density settlements	AHB	MAG	023N	AHB-MAG-023N	12/2016	Astrium
Low density settlements	AHB	MAG	023W	AHB-MAG-023W	12/2016	Astrium
Low density settlements	AHB	MAG	023E	AHB-MAG-023E	12/2016	Astrium
Low density settlements	AHB	MAG	023S	AHB-MAG-023S	12/2016	Astrium
Low density settlements	AHB	MAG	024	AHB-MAG-024	12/2016	Astrium
Low density settlements	AHB	MAG	025N	AHB-MAG-025N	12/2016	Astrium
Low density settlements	AHB	MAG	025W	AHB-MAG-025W	12/2016	Astrium
Low density settlements	AHB	MAG	025E	AHB-MAG-025E	12/2016	Astrium
Low density settlements	AHB	MAG	025S	AHB-MAG-025S	12/2016	Astrium
Low density settlements	AHB	MAG	026	AHB-MAG-026	12/2016	Astrium
Low density settlements	AHB	MAG	027	AHB-MAG-027	12/2016	Astrium
Low density settlements	AHB	MAG	028	AHB-MAG-028	12/2016	Astrium
Low density settlements	AHB	MAG	029	AHB-MAG-029	12/2016	Astrium
Low density settlements	AHB	MAG	030N	AHB-MAG-030N	12/2016	Astrium
Low density settlements	AHB	MAG	030W	AHB-MAG-030W	12/2016	Astrium
Low density settlements	AHB	MAG	030E	AHB-MAG-030E	12/2016	Astrium
Low density settlements	AHB	MAG	030S	AHB-MAG-030S	12/2016	Astrium
Low density settlements	AHB	MAG	031N	AHB-MAG-031N	12/2016	Astrium
Low density settlements	AHB	MAG	031W	AHB-MAG-031W	12/2016	Astrium
Low density settlements	AHB	MAG	031E	AHB-MAG-031E	12/2016	Astrium
Low density settlements	AHB	MAG	031S	AHB-MAG-031S	12/2016	Astrium
Low density settlements	AHB	MAG	032	AHB-MAG-032	12/2016	Astrium
Low density settlements	AHB	MAG	033	AHB-MAG-033	12/2016	Astrium
Low density settlements	AHB	MAG	034	AHB-MAG-034	12/2016	Astrium
Low density settlements	AHB	MAG	035	AHB-MAG-035	12/2016	Astrium
Low density settlements	AHB	MAG	036	AHB-MAG-036	12/2016	Astrium
Low density settlements	AHB	MAG	037N	AHB-MAG-037N	12/2016	Astrium
Low density settlements	AHB	MAG	037W	AHB-MAG-037W	12/2016	Astrium
Low density settlements	AHB	MAG	037E	AHB-MAG-037E	12/2016	Astrium
Low density settlements	AHB	MAG	037S	AHB-MAG-037S	12/2016	Astrium
Low density settlements	AHB	MAG	038N	AHB-MAG-038N	12/2016	Astrium
Low density settlements	AHB	MAG	038W	AHB-MAG-038W	12/2016	Astrium
Low density settlements	AHB	MAG	038E	AHB-MAG-038E	12/2016	Astrium
Low density settlements	AHB	MAG	038S	AHB-MAG-038S	12/2016	Astrium
Low density settlements	AHB	MAG	039N	AHB-MAG-039N	12/2016	Astrium
Low density settlements	AHB	MAG	039W	AHB-MAG-039W	12/2016	Astrium
Low density settlements	AHB	MAG	039E	AHB-MAG-039E	12/2016	Astrium
Low density settlements	AHB	MAG	039S	AHB-MAG-039S	12/2016	Astrium
Low density settlements	AHB	MAG	040	AHB-MAG-040	12/2016	Astrium
Low density settlements	AHB	MAG	041N	AHB-MAG-041N	12/2016	Astrium
Low density settlements	AHB	MAG	041W	AHB-MAG-041W	12/2016	Astrium
Low density settlements	AHB	MAG	041E	AHB-MAG-041E	12/2016	Astrium
Low density settlements	AHB	MAG	041S	AHB-MAG-041S	12/2016	Astrium
Low density settlements	AHB	MAG	042	AHB-MAG-042	12/2016	Astrium
Low density settlements	AHB	MAG	043	AHB-MAG-043	03/2016	Digital Globe
Low density settlements	AHB	MAG	044	AHB-MAG-044	03/2016	Digital Globe
Low density settlements	AHB	MAG	045	AHB-MAG-045	03/2016	Digital Globe
Low density settlements	AHB	MAG	046	AHB-MAG-046	03/2016	Digital Globe
Low density settlements	AHB	MAG	047	AHB-MAG-047	06/2016	Digital Globe
Low density settlements	AHB	MAG	048	AHB-MAG-048	06/2016	Astrium
Low density settlements	AHB	MAG	049-1	AHB-MAG-049-1	03/2016	Astrium
Low density settlements	AHB	MAG	049-2	AHB-MAG-049-2	03/2016	Astrium
Low density settlements	AHB	MAG	049-3	AHB-MAG-049-3	03/2016	Astrium
Low density settlements	AHB	MAG	050N	AHB-MAG-050N	03/2016	Astrium
Low density settlements	AHB	MAG	050W	AHB-MAG-050W	03/2016	Astrium
Low density settlements	AHB	MAG	050E	AHB-MAG-050E	03/2016	Astrium
Low density settlements	AHB	MAG	050S	AHB-MAG-050S	03/2016	Astrium
Low density settlements	AHB	MAG	051	AHB-MAG-051	03/2016	Astrium
Low density settlements	AHB	MAG	052	AHB-MAG-052	03/2016	Astrium
Low density settlements	AHB	MAG	053	AHB-MAG-053	03/2016	Astrium
Low density settlements	AHB	MAG	054N	AHB-MAG-054N	03/2016	Astrium
Low density settlements	AHB	MAG	054W	AHB-MAG-054W	03/2016	Astrium
Low density settlements	AHB	MAG	054E	AHB-MAG-054E	03/2016	Astrium
Low density settlements	AHB	MAG	054S	AHB-MAG-054S	03/2016	Astrium
Low density settlements	AHB	MAG	055	AHB-MAG-055	03/2016	Astrium
Low density settlements	AHB	MAG	056	AHB-MAG-056	03/2016	Astrium
Low density settlements	AHB	MAG	057	AHB-MAG-057	03/2016	Astrium
Low density settlements	AHB	MAG	058	AHB-MAG-058	01/2015	Digital Globe
Low density settlements	AHB	MAG	059N	AHB-MAG-059N	07/2016	Digital Globe
Low density settlements	AHB	MAG	059W	AHB-MAG-059W	07/2016	Digital Globe
Low density settlements	AHB	MAG	059E	AHB-MAG-059E	07/2016	Digital Globe
Low density settlements	AHB	MAG	059S	AHB-MAG-059S	07/2016	Digital Globe
Low density settlements	AHB	MAG	060N	AHB-MAG-060N	07/2016	Digital Globe
Low density settlements	AHB	MAG	060W	AHB-MAG-060W	07/2016	Digital Globe
Low density settlements	AHB	MAG	060E	AHB-MAG-060E	07/2016	Digital Globe
Low density settlements	AHB	MAG	060S	AHB-MAG-060S	07/2016	Digital Globe
Low density settlements	AHB	MAG	061	AHB-MAG-061	07/2016	Digital Globe
Low density settlements	AHB	MAG	062N	AHB-MAG-062N	07/2016	Digital Globe
Low density settlements	AHB	MAG	062W	AHB-MAG-062W	07/2016	Digital Globe
Low density settlements	AHB	MAG	062E	AHB-MAG-062E	07/2016	Digital Globe
Low density settlements	AHB	MAG	062S	AHB-MAG-062S	07/2016	Digital Globe
Low density settlements	AHB	SMR	001	AHB-SMR-001	07/2016	Digital Globe
Low density settlements	AHB	SMR	002N	AHB-SMR-002N	07/2016	Digital Globe
Low density settlements	AHB	SMR	002W	AHB-SMR-002W	07/2016	Digital Globe
Low density settlements	AHB	SMR	002E	AHB-SMR-002E	07/2016	Digital Globe
Low density settlements	AHB	SMR	002S	AHB-SMR-002S	07/2016	Digital Globe
Low density settlements	AHB	SMR	003N	AHB-SMR-003N	07/2016	Digital Globe
Low density settlements	AHB	SMR	003W	AHB-SMR-003W	07/2016	Digital Globe
Low density settlements	AHB	SMR	003E	AHB-SMR-003E	07/2016	Digital Globe
Low density settlements	AHB	SMR	003S	AHB-SMR-003S	07/2016	Digital Globe
Low density settlements	AHB	SMR	004	AHB-SMR-004	01/2017	Digital Globe
Low density settlements	AHB	SMR	005	AHB-SMR-005	01/2017	Digital Globe
Low density settlements	AHB	SMR	006	AHB-SMR-006	03/2016	Digital Globe
Low density settlements	AHB	SMR	007	AHB-SMR-007	03/2016	Digital Globe
Low density settlements	AHB	SMR	008	AHB-SMR-008	03/2016	Digital Globe
Low density settlements	AHB	SMR	009	AHB-SMR-009	03/2016	Digital Globe
Low density settlements	AHB	SMR	010	AHB-SMR-010	03/2016	Digital Globe
Low density settlements	AHB	SMR	011	AHB-SMR-011	03/2016	Digital Globe
Low density settlements	AHB	SMR	012	AHB-SMR-012	03/2016	Digital Globe
Low density settlements	AHB	SMR	013	AHB-SMR-013	03/2016	Digital Globe
Low density settlements	AHB	SMR	014	AHB-SMR-014	03/2016	Digital Globe
Low density settlements	AHB	SMR	015N	AHB-SMR-015N	11/2016	Astrium
Low density settlements	AHB	SMR	015W	AHB-SMR-015W	11/2016	Astrium
Low density settlements	AHB	SMR	015E	AHB-SMR-015E	11/2016	Astrium
Low density settlements	AHB	SMR	015S	AHB-SMR-015S	11/2016	Astrium
Low density settlements	AHB	SMR	016N	AHB-SMR-016N	11/2016	Astrium
Low density settlements	AHB	SMR	016W	AHB-SMR-016W	11/2016	Astrium
Low density settlements	AHB	SMR	016E	AHB-SMR-016E	11/2016	Astrium
Low density settlements	AHB	SMR	016S	AHB-SMR-016S	11/2016	Astrium
Low density settlements	AHB	SMR	017	AHB-SMR-017	11/2016	Astrium
Low density settlements	AHB	SMR	018N	AHB-SMR-018N	01/2017	Astrium
Low density settlements	AHB	SMR	018W	AHB-SMR-018W	01/2017	Astrium
Low density settlements	AHB	SMR	018E	AHB-SMR-018E	01/2017	Astrium
Low density settlements	AHB	SMR	018S	AHB-SMR-018S	01/2017	Astrium
Low density settlements	AHB	SMR	019	AHB-SMR-019	01/2017	Astrium
Low density settlements	AHB	SMR	020	AHB-SMR-020	01/2017	Astrium
Low density settlements	AHB	SMR	021-1	AHB-SMR-021-1	01/2017	Astrium
Low density settlements	AHB	SMR	021-2	AHB-SMR-021-2	01/2017	Astrium
Low density settlements	AHB	SMR	022	AHB-SMR-022	01/2017	Astrium
Low density settlements	AHB	SMR	023	AHB-SMR-023	01/2017	Astrium
Low density settlements	AHB	SMR	024-1	AHB-SMR-024-1	01/2017	Astrium
Low density settlements	AHB	SMR	024-2	AHB-SMR-024-2	01/2017	Astrium
Low density settlements	AHB	SMR	025N	AHB-SMR-025N	01/2017	Astrium
Low density settlements	AHB	SMR	025W	AHB-SMR-025W	01/2017	Astrium
Low density settlements	AHB	SMR	025E	AHB-SMR-025E	01/2017	Astrium
Low density settlements	AHB	SMR	025S	AHB-SMR-025S	01/2017	Astrium
Low density settlements	AHB	SMR	026	AHB-SMR-026	01/2017	Astrium
Low density settlements	AHB	SMR	027	AHB-SMR-027	01/2017	Astrium
Low density settlements	AHB	SMR	028	AHB-SMR-028	01/2017	Astrium
Low density settlements	AHB	SMR	029	AHB-SMR-029	01/2017	Astrium
Low density settlements	AHB	SMR	030	AHB-SMR-030	01/2017	Astrium
Low density settlements	AHB	SMR	031	AHB-SMR-031	01/2017	Astrium
Low density settlements	AHB	SMR	032N	AHB-SMR-032N	01/2017	Astrium
Low density settlements	AHB	SMR	032W	AHB-SMR-032W	01/2017	Astrium
Low density settlements	AHB	SMR	032E	AHB-SMR-032E	01/2017	Astrium
Low density settlements	AHB	SMR	032S	AHB-SMR-032S	01/2017	Astrium
Low density settlements	AHB	SMR	033	AHB-SMR-033	01/2017	Astrium
Low density settlements	AHB	SMR	034	AHB-SMR-034	01/2017	Astrium
Low density settlements	AHB	SMR	035	AHB-SMR-035	01/2017	Astrium
Low density settlements	AHB	SMR	036	AHB-SMR-036	01/2017	Astrium
Low density settlements	AHB	SMR	037N	AHB-SMR-037N	01/2017	Astrium
Low density settlements	AHB	SMR	037W	AHB-SMR-037W	01/2017	Astrium
Low density settlements	AHB	SMR	037E	AHB-SMR-037E	01/2017	Astrium
Low density settlements	AHB	SMR	037S	AHB-SMR-037S	01/2017	Astrium
Low density settlements	AHB	SMR	038	AHB-SMR-038	01/2017	Astrium
Low density settlements	AHB	SMR	039	AHB-SMR-039	01/2017	Astrium
Low density settlements	AHB	SMR	040	AHB-SMR-040	01/2017	Astrium
Low density settlements	AHB	SMR	041N	AHB-SMR-041N	01/2017	Astrium
Low density settlements	AHB	SMR	041W	AHB-SMR-041W	01/2017	Astrium
Low density settlements	AHB	SMR	041E	AHB-SMR-041E	01/2017	Astrium
Low density settlements	AHB	SMR	041S	AHB-SMR-041S	01/2017	Astrium
Low density settlements	AHB	SMR	042	AHB-SMR-042	01/2017	Astrium
Low density settlements	AHB	SMR	043	AHB-SMR-043	01/2017	Astrium
Low density settlements	AHB	SMR	044	AHB-SMR-044	01/2017	Astrium
Low density settlements	AHB	SMR	045	AHB-SMR-045	01/2017	Astrium
Low density settlements	AHB	SMR	046	AHB-SMR-046	01/2017	Astrium
Low density settlements	AHB	SMR	047	AHB-SMR-047	01/2017	Astrium
Low density settlements	AHB	SMR	048	AHB-SMR-048	01/2017	Astrium
Low density settlements	AHB	SMR	049	AHB-SMR-049	01/2017	Astrium
Low density settlements	AHB	SMR	050	AHB-SMR-050	01/2017	Astrium
Low density settlements	AHB	SMR	051	AHB-SMR-051	01/2017	Astrium
Low density settlements	AHB	SMR	052	AHB-SMR-052	01/2017	Astrium
Low density settlements	AHB	SMR	053	AHB-SMR-053	01/2017	Astrium
Low density settlements	AHB	SMR	054	AHB-SMR-054	01/2017	Astrium
Low density settlements	AHB	SMR	055	AHB-SMR-055	01/2017	Astrium
Low density settlements	AHB	SMR	056	AHB-SMR-056	01/2017	Astrium
Low density settlements	AHB	SMR	057	AHB-SMR-057	01/2017	Astrium
Low density settlements	AHB	SMR	058	AHB-SMR-058	01/2017	Astrium
Low density settlements	AHB	SMR	059	AHB-SMR-059	01/2017	Astrium
Low density settlements	AHB	SMR	060	AHB-SMR-060	01/2017	Astrium
Low density settlements	AHB	SMR	061	AHB-SMR-061	01/2017	Astrium
Low density settlements	AHB	SMR	062	AHB-SMR-062	01/2017	Astrium
Low density settlements	AHB	SMR	063N	AHB-SMR-063N	01/2017	Astrium
Low density settlements	AHB	SMR	063W	AHB-SMR-063W	01/2017	Astrium
Low density settlements	AHB	SMR	063E	AHB-SMR-063E	01/2017	Astrium
Low density settlements	AHB	SMR	063S	AHB-SMR-063S	01/2017	Astrium
Low density settlements	AHB	SMR	064N	AHB-SMR-064N	01/2017	Astrium
Low density settlements	AHB	SMR	064W	AHB-SMR-064W	01/2017	Astrium
Low density settlements	AHB	SMR	064E	AHB-SMR-064E	01/2017	Astrium
Low density settlements	AHB	SMR	064S	AHB-SMR-064S	01/2017	Astrium
Low density settlements	AHB	SMR	065	AHB-SMR-065	01/2017	Astrium
Low density settlements	AHB	SMR	066	AHB-SMR-066	01/2017	Astrium
Low density settlements	AHB	SMR	067	AHB-SMR-067	01/2017	Astrium
Low density settlements	AHB	SMR	068	AHB-SMR-068	01/2017	Astrium
Low density settlements	AHB	SMR	069	AHB-SMR-069	01/2017	Astrium
Low density settlements	AHB	SMR	070	AHB-SMR-070	01/2017	Astrium
Low density settlements	AHB	SMR	071	AHB-SMR-071	01/2017	Astrium
Low density settlements	AHB	SMR	072N	AHB-SMR-072N	11/2012	Digital Globe
Low density settlements	AHB	SMR	072W	AHB-SMR-072W	11/2012	Digital Globe
Low density settlements	AHB	SMR	072E	AHB-SMR-072E	11/2012	Digital Globe
Low density settlements	AHB	SMR	072S	AHB-SMR-072S	11/2012	Digital Globe
Low density settlements	AHB	SMR	073	AHB-SMR-073	11/2012	Digital Globe
Low density settlements	AHB	SMR	074N	AHB-SMR-074N	11/2012	Digital Globe
Low density settlements	AHB	SMR	074W	AHB-SMR-074W	11/2012	Digital Globe
Low density settlements	AHB	SMR	074E	AHB-SMR-074E	11/2012	Digital Globe
Low density settlements	AHB	SMR	074S	AHB-SMR-074S	11/2012	Digital Globe
Low density settlements	AHB	SMR	075N	AHB-SMR-075N	03/2016	Digital Globe
Low density settlements	AHB	SMR	075W	AHB-SMR-075W	03/2016	Digital Globe
Low density settlements	AHB	SMR	075E	AHB-SMR-075E	03/2016	Digital Globe
Low density settlements	AHB	SMR	075S	AHB-SMR-075S	03/2016	Digital Globe
Low density settlements	AHB	SMR	076N	AHB-SMR-076N	03/2016	Digital Globe
Low density settlements	AHB	SMR	076W	AHB-SMR-076W	03/2016	Digital Globe
Low density settlements	AHB	SMR	076E	AHB-SMR-076E	03/2016	Digital Globe
Low density settlements	AHB	SMR	076S	AHB-SMR-076S	03/2016	Digital Globe
Low density settlements	AHB	SMR	077	AHB-SMR-077	03/2016	Digital Globe
Low density settlements	AHB	SMR	078	AHB-SMR-078	11/2014	Digital Globe
Low density settlements	AHB	SMR	079N	AHB-SMR-079N	11/2014	Digital Globe
Low density settlements	AHB	SMR	079W	AHB-SMR-079W	11/2014	Digital Globe
Low density settlements	AHB	SMR	079E	AHB-SMR-079E	11/2014	Digital Globe
Low density settlements	AHB	SMR	079S	AHB-SMR-079S	11/2014	Digital Globe
Low density settlements	AHB	SMR	080N	AHB-SMR-080N	11/2014	Digital Globe
Low density settlements	AHB	SMR	080W	AHB-SMR-080W	11/2014	Digital Globe
Low density settlements	AHB	SMR	080E	AHB-SMR-080E	11/2014	Digital Globe
Low density settlements	AHB	SMR	080S	AHB-SMR-080S	11/2014	Digital Globe
Low density settlements	AHB	SMR	081	AHB-SMR-081	11/2014	Digital Globe
Low density settlements	AHB	SMR	082N	AHB-SMR-082N	11/2014	Digital Globe
Low density settlements	AHB	SMR	082W	AHB-SMR-082W	11/2014	Digital Globe
Low density settlements	AHB	SMR	082E	AHB-SMR-082E	11/2014	Digital Globe
Low density settlements	AHB	SMR	082S	AHB-SMR-082S	11/2014	Digital Globe
Low density settlements	AHB	SMR	083	AHB-SMR-083	11/2014	Digital Globe
Low density settlements	AHB	GUA	001N	AHB-GUA-001N	11/2014	Digital Globe
Low density settlements	AHB	GUA	001W	AHB-GUA-001W	11/2014	Digital Globe
Low density settlements	AHB	GUA	001E	AHB-GUA-001E	11/2014	Digital Globe
Low density settlements	AHB	GUA	001S	AHB-GUA-001S	11/2014	Digital Globe
Low density settlements	AHB	GUA	002	AHB-GUA-002	11/2014	Digital Globe
Low density settlements	AHB	GUA	003	AHB-GUA-003	06/2012	Digital Globe
Low density settlements	AHB	GUA	004	AHB-GUA-004	06/2012	Digital Globe
Low density settlements	AHB	GUA	005N	AHB-GUA-005N	06/2012	Digital Globe
Low density settlements	AHB	GUA	005W	AHB-GUA-005W	06/2012	Digital Globe
Low density settlements	AHB	GUA	005E	AHB-GUA-005E	06/2012	Digital Globe
Low density settlements	AHB	GUA	005S	AHB-GUA-005S	06/2012	Digital Globe
Low density settlements	AHB	GUA	006	AHB-GUA-006	06/2012	Digital Globe
Low density settlements	AHB	GUA	007N	AHB-GUA-007N	01/2011	Digital Globe
Low density settlements	AHB	GUA	007W	AHB-GUA-007W	01/2011	Digital Globe
Low density settlements	AHB	GUA	007E	AHB-GUA-007E	01/2011	Digital Globe
Low density settlements	AHB	GUA	007S	AHB-GUA-007S	01/2011	Digital Globe
Low density settlements	AHB	GUA	008	AHB-GUA-008	01/2011	Digital Globe
Low density settlements	AHB	GUA	009N	AHB-GUA-009N	10/2009	Digital Globe
Low density settlements	AHB	GUA	009W	AHB-GUA-009W	10/2009	Digital Globe
Low density settlements	AHB	GUA	009E	AHB-GUA-009E	10/2009	Digital Globe
Low density settlements	AHB	GUA	009S	AHB-GUA-009S	10/2009	Digital Globe
Low density settlements	AHB	GUA	010N	AHB-GUA-010N	10/2009	Digital Globe
Low density settlements	AHB	GUA	010W	AHB-GUA-010W	10/2009	Digital Globe
Low density settlements	AHB	GUA	010E	AHB-GUA-010E	10/2009	Digital Globe
Low density settlements	AHB	GUA	010S	AHB-GUA-010S	10/2009	Digital Globe
Low density settlements	AHB	GUA	011	AHB-GUA-011	10/2009	Digital Globe
Low density settlements	AHB	GUA	012	AHB-GUA-012	10/2009	Digital Globe
Low density settlements	AHB	GUA	013	AHB-GUA-013	10/2009	Digital Globe
Low density settlements	AHB	GUA	014	AHB-GUA-014	10/2009	Digital Globe
Low density settlements	AHB	GUA	015	AHB-GUA-015	03/2004	Digital Globe
Low density settlements	AHB	GUA	016	AHB-GUA-016	03/2004	Digital Globe
Low density settlements	AHB	GUA	017N	AHB-GUA-017N	09/2009	Digital Globe
Low density settlements	AHB	GUA	017W	AHB-GUA-017W	09/2009	Digital Globe
Low density settlements	AHB	GUA	017E	AHB-GUA-017E	09/2009	Digital Globe
Low density settlements	AHB	GUA	017S	AHB-GUA-017S	09/2009	Digital Globe
Low density settlements	AHB	GUA	018N	AHB-GUA-018N	09/2009	Digital Globe
Low density settlements	AHB	GUA	018W	AHB-GUA-018W	09/2009	Digital Globe
Low density settlements	AHB	GUA	018E	AHB-GUA-018E	09/2009	Digital Globe
Low density settlements	AHB	GUA	018S	AHB-GUA-018S	09/2009	Digital Globe
Low density settlements	AHB	GUA	019	AHB-GUA-019	09/2009	Digital Globe
Low density settlements	AHB	GUA	020	AHB-GUA-020	09/2009	Digital Globe
Low density settlements	AHB	GUA	021	AHB-GUA-021	09/2009	Digital Globe
Low density settlements	AHB	GUA	022	AHB-GUA-022	09/2009	Digital Globe
Low density settlements	AHB	GUA	023N	AHB-GUA-023N	09/2009	Digital Globe
Low density settlements	AHB	GUA	023W	AHB-GUA-023W	09/2009	Digital Globe
Low density settlements	AHB	GUA	023E	AHB-GUA-023E	09/2009	Digital Globe
Low density settlements	AHB	GUA	023S	AHB-GUA-023S	09/2009	Digital Globe
Low density settlements	AHB	GUA	024	AHB-GUA-024	09/2009	Digital Globe
Low density settlements	AHB	GUA	025	AHB-GUA-025	09/2009	Digital Globe
Low density settlements	AHB	GUA	026	AHB-GUA-026	09/2009	Digital Globe
Low density settlements	AHB	GUA	027	AHB-GUA-027	09/2009	Digital Globe
Low density settlements	AHB	GUA	028	AHB-GUA-028	09/2009	Digital Globe
Low density settlements	AHB	GUA	029	AHB-GUA-029	09/2009	Digital Globe
Low density settlements	AHB	GUA	030	AHB-GUA-030	09/2009	Digital Globe
Low density settlements	AHB	GUA	031	AHB-GUA-031	09/2009	Digital Globe
Low density settlements	AHB	GUA	032	AHB-GUA-032	09/2009	Digital Globe
Low density settlements	AHB	GUA	033N	AHB-GUA-033N	09/2009	Digital Globe
Low density settlements	AHB	GUA	033W	AHB-GUA-033W	09/2009	Digital Globe
Low density settlements	AHB	GUA	033E	AHB-GUA-033E	09/2009	Digital Globe
Low density settlements	AHB	GUA	033S	AHB-GUA-033S	09/2009	Digital Globe
Low density settlements	AHB	GUA	034	AHB-GUA-034	09/2009	Digital Globe
Low density settlements	AHB	GUA	035	AHB-GUA-035	09/2009	Digital Globe
Low density settlements	AHB	GUA	036	AHB-GUA-036	09/2009	Digital Globe
Low density settlements	AHB	GUA	037	AHB-GUA-037	09/2009	Digital Globe
Low density settlements	AHB	GUA	038	AHB-GUA-038	09/2009	Digital Globe
Low density settlements	AHB	GUA	039	AHB-GUA-039	09/2009	Digital Globe
Low density settlements	AHB	GUA	040	AHB-GUA-040	09/2009	Digital Globe
Low density settlements	AHB	GUA	041	AHB-GUA-041	09/2009	Digital Globe
Low density settlements	AHB	GUA	042	AHB-GUA-042	09/2009	Digital Globe
Low density settlements	AHB	GUA	043	AHB-GUA-043	09/2009	Digital Globe
Low density settlements	AHB	GUA	044	AHB-GUA-044	09/2009	Digital Globe
Low density settlements	AHB	GUA	045	AHB-GUA-045	09/2009	Digital Globe
Low density settlements	AHB	GUA	046	AHB-GUA-046	09/2009	Digital Globe
Low density settlements	AHB	GUA	047	AHB-GUA-047	09/2009	Digital Globe
Low density settlements	AHB	GUA	048	AHB-GUA-048	09/2009	Digital Globe
Low density settlements	AHB	GUA	049	AHB-GUA-049	09/2011	Digital Globe
Low density settlements	AHB	GUA	050	AHB-GUA-050	09/2011	Digital Globe
Low density settlements	AHB	GUA	051	AHB-GUA-051	09/2009	Digital Globe
Low density settlements	AHB	GUA	052	AHB-GUA-052	09/2011	Digital Globe
Low density settlements	AHB	GUA	053	AHB-GUA-053	09/2011	Digital Globe
Low density settlements	AHB	GUA	054	AHB-GUA-054	09/2011	Digital Globe
Low density settlements	AHB	GUA	055	AHB-GUA-055	09/2011	Digital Globe
Low density settlements	AHB	GUA	056	AHB-GUA-056	09/2011	Digital Globe
Low density settlements	AHB	GUA	057	AHB-GUA-057	09/2011	Digital Globe
Low density settlements	AHB	GUA	058	AHB-GUA-058	03/2007	Digital Globe
Low density settlements	AHB	GUA	059	AHB-GUA-059	07/2012	Digital Globe
Low density settlements	AHB	GUA	060	AHB-GUA-060	07/2012	Digital Globe
Low density settlements	AHB	GUA	061	AHB-GUA-061	07/2012	Digital Globe
Low density settlements	AHB	GUA	062	AHB-GUA-062	07/2012	Digital Globe
Low density settlements	AHB	GUA	063	AHB-GUA-063	07/2012	Digital Globe
Low density settlements	AHB	GUA	064	AHB-GUA-064	07/2012	Digital Globe
Low density settlements	AHB	GUA	065-1	AHB-GUA-065-1	07/2012	Digital Globe
Low density settlements	AHB	GUA	065-2	AHB-GUA-065-2	07/2012	Digital Globe
Low density settlements	AHB	GUA	066	AHB-GUA-066	07/2012	Digital Globe
Low density settlements	AHB	GUA	067	AHB-GUA-067	07/2012	Digital Globe
Low density settlements	AHB	GUA	068	AHB-GUA-068	07/2012	Digital Globe
Low density settlements	AHB	GUA	069	AHB-GUA-069	07/2012	Digital Globe
Low density settlements	AHB	GUA	070	AHB-GUA-070	07/2012	Digital Globe
Low density settlements	AHB	GUA	071	AHB-GUA-071	07/2012	Digital Globe
Low density settlements	AHB	GUA	072	AHB-GUA-072	07/2012	Digital Globe
Low density settlements	AHB	GUA	073	AHB-GUA-073	07/2012	Digital Globe
Low density settlements	AHB	GUA	074	AHB-GUA-074	07/2012	Digital Globe
Low density settlements	AHB	GUA	075	AHB-GUA-075	07/2012	Digital Globe
Low density settlements	AHB	GUA	076	AHB-GUA-076	07/2012	Digital Globe
Low density settlements	AHB	GUA	077	AHB-GUA-077	07/2012	Digital Globe
Low density settlements	AHB	GUA	078	AHB-GUA-078	07/2012	Digital Globe
Low density settlements	AHB	GUA	079	AHB-GUA-079	07/2012	Digital Globe
Low density settlements	AHB	GUA	080	AHB-GUA-080	07/2012	Digital Globe
Low density settlements	AHB	GUA	081	AHB-GUA-081	07/2012	Digital Globe
Low density settlements	AHB	GUA	082	AHB-GUA-082	07/2012	Digital Globe
Low density settlements	AHB	GUA	083	AHB-GUA-083	07/2012	Digital Globe
Low density settlements	AHB	GUA	084	AHB-GUA-084	07/2012	Digital Globe
Low density settlements	AHB	GUA	085	AHB-GUA-085	07/2012	Digital Globe
Low density settlements	AHB	GUA	086	AHB-GUA-086	07/2012	Digital Globe
Low density settlements	AHB	GUA	087	AHB-GUA-087	07/2012	Digital Globe
Low density settlements	AHB	GUA	088	AHB-GUA-088	07/2012	Digital Globe
Low density settlements	AHB	GUA	089	AHB-GUA-089	07/2012	Digital Globe
Low density settlements	AHB	GUA	090-1	AHB-GUA-090-1	03/2007	Digital Globe
Low density settlements	AHB	GUA	090-2	AHB-GUA-090-2	03/2007	Digital Globe
Low density settlements	AHB	GUA	091	AHB-GUA-091	07/2012	Digital Globe
Low density settlements	AHB	GUA	092	AHB-GUA-092	07/2012	Digital Globe
Low density settlements	AHB	GUA	093	AHB-GUA-093	07/2012	Digital Globe
Low density settlements	AHB	GUA	094	AHB-GUA-094	07/2012	Digital Globe
Low density settlements	AHB	GUA	095	AHB-GUA-095	07/2012	Digital Globe
Low density settlements	AHB	GUA	096	AHB-GUA-096	07/2012	Digital Globe
Low density settlements	AHB	GUA	097	AHB-GUA-097	07/2012	Digital Globe
Low density settlements	AHB	GUA	098	AHB-GUA-098	07/2012	Digital Globe
Low density settlements	AHB	GUA	099	AHB-GUA-099	07/2012	Digital Globe
Low density settlements	AHB	GUA	100	AHB-GUA-100	07/2012	Digital Globe
Low density settlements	AHB	GUA	101	AHB-GUA-101	07/2012	Digital Globe
Low density settlements	AHB	GUA	102	AHB-GUA-102	07/2012	Digital Globe
Low density settlements	AHB	GUA	103	AHB-GUA-103	07/2012	Digital Globe
Low density settlements	AHB	GUA	104	AHB-GUA-104	07/2012	Digital Globe
Low density settlements	AHB	GUA	105	AHB-GUA-105	07/2012	Digital Globe
Low density settlements	AHB	GUA	106	AHB-GUA-106	07/2012	Digital Globe
Low density settlements	AHB	GUA	107	AHB-GUA-107	07/2012	Digital Globe
Low density settlements	AHB	GUA	108	AHB-GUA-108	07/2012	Digital Globe
Low density settlements	AHB	GUA	109	AHB-GUA-109	07/2012	Digital Globe
Low density settlements	AHB	GUA	110N	AHB-GUA-110N	07/2012	Digital Globe
Low density settlements	AHB	GUA	110W	AHB-GUA-110W	07/2012	Digital Globe
Low density settlements	AHB	GUA	110E	AHB-GUA-110E	07/2012	Digital Globe
Low density settlements	AHB	GUA	110S	AHB-GUA-110S	07/2012	Digital Globe
Low density settlements	AHB	GUA	111N	AHB-GUA-111N	07/2012	Digital Globe
Low density settlements	AHB	GUA	111W	AHB-GUA-111W	07/2012	Digital Globe
Low density settlements	AHB	GUA	111E	AHB-GUA-111E	07/2012	Digital Globe
Low density settlements	AHB	GUA	111S	AHB-GUA-111S	07/2012	Digital Globe
Low density settlements	AHB	GUA	112	AHB-GUA-112	07/2012	Digital Globe
Low density settlements	AHB	GUA	113	AHB-GUA-113	07/2012	Digital Globe
Low density settlements	AHB	GUA	114	AHB-GUA-114	07/2012	Digital Globe
Low density settlements	AHB	GUA	115	AHB-GUA-115	07/2012	Digital Globe
Low density settlements	AHB	GUA	116	AHB-GUA-116	07/2012	Digital Globe
Low density settlements	AHB	GUA	117	AHB-GUA-117	07/2012	Digital Globe
Low density settlements	AHB	GUA	118	AHB-GUA-118	07/2012	Digital Globe
Low density settlements	AHB	GUA	119	AHB-GUA-119	07/2012	Digital Globe
Low density settlements	AHB	GUA	120N	AHB-GUA-120N	07/2012	Digital Globe
Low density settlements	AHB	GUA	120W	AHB-GUA-120W	07/2012	Digital Globe
Low density settlements	AHB	GUA	120E	AHB-GUA-120E	07/2012	Digital Globe
Low density settlements	AHB	GUA	120S	AHB-GUA-120S	07/2012	Digital Globe
Low density settlements	AHB	GUA	121	AHB-GUA-121	07/2012	Digital Globe
Low density settlements	AHB	GUA	122	AHB-GUA-122	03/2012	Digital Globe
Low density settlements	AHB	GUA	123N	AHB-GUA-123N	03/2007	Digital Globe
Low density settlements	AHB	GUA	123W	AHB-GUA-123W	03/2007	Digital Globe
Low density settlements	AHB	GUA	123E	AHB-GUA-123E	03/2007	Digital Globe
Low density settlements	AHB	GUA	123S	AHB-GUA-123S	03/2007	Digital Globe
Low density settlements	AHB	GUA	124	AHB-GUA-124	07/2012	Digital Globe
Low density settlements	AHB	GUA	125	AHB-GUA-125	07/2012	Digital Globe
Low density settlements	AHB	GUA	126	AHB-GUA-126	07/2012	Digital Globe
Low density settlements	AHB	GUA	127	AHB-GUA-127	07/2012	Digital Globe
Low density settlements	AHB	GUA	128	AHB-GUA-128	07/2012	Digital Globe
Low density settlements	AHB	GUA	129	AHB-GUA-129	07/2012	Digital Globe
Low density settlements	AHB	GUA	130	AHB-GUA-130	07/2012	Digital Globe
Low density settlements	AHB	GUA	131	AHB-GUA-131	07/2012	Digital Globe
Low density settlements	AHB	GUA	132	AHB-GUA-132	03/2012	Digital Globe
Low density settlements	AHB	GUA	133N	AHB-GUA-133N	03/2012	Digital Globe
Low density settlements	AHB	GUA	133W	AHB-GUA-133W	03/2012	Digital Globe
Low density settlements	AHB	GUA	133E	AHB-GUA-133E	03/2012	Digital Globe
Low density settlements	AHB	GUA	133S	AHB-GUA-133S	03/2012	Digital Globe
Low density settlements	AHB	GUA	134	AHB-GUA-134	03/2012	Digital Globe
Low density settlements	AHB	GUA	135	AHB-GUA-135	01/2015	Digital Globe
Low density settlements	AHB	GUA	136	AHB-GUA-136	01/2015	Digital Globe
Low density settlements	AHB	GUA	137N	AHB-GUA-137N	01/2015	Digital Globe
Low density settlements	AHB	GUA	137W	AHB-GUA-137W	01/2015	Digital Globe
Low density settlements	AHB	GUA	137E	AHB-GUA-137E	01/2015	Digital Globe
Low density settlements	AHB	GUA	137S	AHB-GUA-137S	01/2015	Digital Globe
Low density settlements	AHB	GUA	138	AHB-GUA-138	01/2015	Digital Globe
Low density settlements	AHB	GUA	139	AHB-GUA-139	01/2015	Digital Globe
Low density settlements	AHB	GUA	140	AHB-GUA-140	01/2015	Digital Globe
Low density settlements	AHB	GUA	141	AHB-GUA-141	01/2015	Digital Globe
Low density settlements	AHB	GUA	142	AHB-GUA-142	01/2015	Digital Globe
Low density settlements	AHB	GUA	143	AHB-GUA-143	01/2015	Digital Globe
Low density settlements	AHB	GUA	144N	AHB-GUA-144N	01/2015	Digital Globe
Low density settlements	AHB	GUA	144W	AHB-GUA-144W	01/2015	Digital Globe
Low density settlements	AHB	GUA	144E	AHB-GUA-144E	01/2015	Digital Globe
Low density settlements	AHB	GUA	144S	AHB-GUA-144S	01/2015	Digital Globe
Low density settlements	AHB	GUA	145	AHB-GUA-145	01/2015	Digital Globe
Low density settlements	AHB	GUA	146	AHB-GUA-146	01/2015	Digital Globe
Low density settlements	AHB	GUA	147	AHB-GUA-147	01/2015	Digital Globe
Low density settlements	AHB	GUA	148	AHB-GUA-148	01/2015	Digital Globe
Low density settlements	AHB	GUA	149	AHB-GUA-149	01/2015	Digital Globe
Low density settlements	AHB	GUA	150	AHB-GUA-150	01/2015	Digital Globe
Low density settlements	AHB	GUA	151	AHB-GUA-151	01/2015	Digital Globe
Low density settlements	AHB	GUA	152N	AHB-GUA-152N	01/2015	Digital Globe
Low density settlements	AHB	GUA	152W	AHB-GUA-152W	01/2015	Digital Globe
Low density settlements	AHB	GUA	152E	AHB-GUA-152E	01/2015	Digital Globe
Low density settlements	AHB	GUA	152S	AHB-GUA-152S	01/2015	Digital Globe
Low density settlements	AHB	GUA	153	AHB-GUA-153	01/2015	Digital Globe
Low density settlements	AHB	GUA	154N	AHB-GUA-154N	01/2015	Digital Globe
Low density settlements	AHB	GUA	154W	AHB-GUA-154W	01/2015	Digital Globe
Low density settlements	AHB	GUA	154E	AHB-GUA-154E	01/2015	Digital Globe
Low density settlements	AHB	GUA	154S	AHB-GUA-154S	01/2015	Digital Globe
Low density settlements	AHB	GUA	155N	AHB-GUA-155N	03/2012	Digital Globe
Low density settlements	AHB	GUA	155W	AHB-GUA-155W	03/2012	Digital Globe
Low density settlements	AHB	GUA	155E	AHB-GUA-155E	03/2012	Digital Globe
Low density settlements	AHB	GUA	155S	AHB-GUA-155S	03/2012	Digital Globe
Low density settlements	AHB	GUA	156	AHB-GUA-156	03/2012	Digital Globe
Low density settlements	AHB	GUA	157	AHB-GUA-157	03/2012	Digital Globe
Low density settlements	AHB	GUA	158	AHB-GUA-158	03/2012	Digital Globe
Low density settlements	AHB	GUA	159	AHB-GUA-159	03/2012	Digital Globe
Low density settlements	AHB	GUA	160	AHB-GUA-160	03/2012	Digital Globe
Low density settlements	AHB	GUA	161	AHB-GUA-161	01/2015	Digital Globe
Low density settlements	AHB	GUA	162	AHB-GUA-162	01/2015	Digital Globe
Low density settlements	AHB	GUA	163	AHB-GUA-163	01/2015	Digital Globe
Low density settlements	AHB	GUA	164	AHB-GUA-164	01/2015	Digital Globe
Low density settlements	AHB	GUA	165	AHB-GUA-165	01/2015	Digital Globe
Low density settlements	AHB	GUA	166	AHB-GUA-166	01/2015	Digital Globe
Low density settlements	AHB	GUA	167	AHB-GUA-167	01/2015	Digital Globe
Low density settlements	AHB	GUA	168	AHB-GUA-168	01/2015	Digital Globe
Low density settlements	AHB	GUA	169	AHB-GUA-169	01/2015	Digital Globe
Low density settlements	AHB	GUA	170N	AHB-GUA-170N	01/2015	Digital Globe
Low density settlements	AHB	GUA	170W	AHB-GUA-170W	01/2015	Digital Globe
Low density settlements	AHB	GUA	170E	AHB-GUA-170E	01/2015	Digital Globe
Low density settlements	AHB	GUA	170S	AHB-GUA-170S	01/2015	Digital Globe
Low density settlements	AHB	GUA	171	AHB-GUA-171	01/2015	Digital Globe
Low density settlements	AHB	GUA	172	AHB-GUA-172	01/2015	Digital Globe
Low density settlements	AHB	GUA	173	AHB-GUA-173	01/2015	Digital Globe
Low density settlements	AHB	GUA	174	AHB-GUA-174	08/2014	Digital Globe
Low density settlements	AHB	GUA	175	AHB-GUA-175	08/2014	Digital Globe
Low density settlements	AHB	GUA	176	AHB-GUA-176	08/2014	Digital Globe
Low density settlements	AHB	GUA	177	AHB-GUA-177	08/2014	Digital Globe
Low density settlements	AHB	GUA	178	AHB-GUA-178	08/2014	Digital Globe
Low density settlements	AHB	GUA	179	AHB-GUA-179	08/2014	Digital Globe
Low density settlements	AHB	GUA	180	AHB-GUA-180	08/2014	Digital Globe
Low density settlements	AHB	GUA	181	AHB-GUA-181	08/2014	Digital Globe
Low density settlements	AHB	GUA	182	AHB-GUA-182	08/2014	Digital Globe
Low density settlements	AHB	GUA	183	AHB-GUA-183	08/2014	Digital Globe
Low density settlements	AHB	GUA	184	AHB-GUA-184	08/2014	Digital Globe
Low density settlements	AHB	GUA	185	AHB-GUA-185	08/2014	Digital Globe
Low density settlements	AHB	GUA	186	AHB-GUA-186	08/2014	Digital Globe
Low density settlements	AHB	GUA	187	AHB-GUA-187	08/2014	Digital Globe
Low density settlements	AHB	GUA	188	AHB-GUA-188	08/2014	Digital Globe
Low density settlements	AHB	GUA	189	AHB-GUA-189	08/2014	Digital Globe
Low density settlements	AHB	GUA	190	AHB-GUA-190	08/2014	Digital Globe
Low density settlements	AHB	GUA	191	AHB-GUA-191	08/2014	Digital Globe
Low density settlements	AHB	GUA	192	AHB-GUA-192	08/2014	Digital Globe
Low density settlements	AHB	GUA	193	AHB-GUA-193	08/2014	Digital Globe
Low density settlements	AHB	GUA	194	AHB-GUA-194	08/2016	Digital Globe
Low density settlements	AHB	GUA	195	AHB-GUA-195	08/2014	Digital Globe
Low density settlements	AHB	GUA	196	AHB-GUA-196	08/2014	Digital Globe
Low density settlements	AHB	GUA	197	AHB-GUA-197	08/2014	Digital Globe
Low density settlements	AHB	GUA	198	AHB-GUA-198	08/2014	Digital Globe
Low density settlements	AHB	GUA	199	AHB-GUA-199	08/2014	Digital Globe
Low density settlements	AHB	GUA	200	AHB-GUA-200	08/2014	Digital Globe
Low density settlements	AHB	GUA	201	AHB-GUA-201	08/2014	Digital Globe
Low density settlements	AHB	GUA	202	AHB-GUA-202	08/2014	Digital Globe
Low density settlements	AHB	GUA	203	AHB-GUA-203	08/2014	Digital Globe
Low density settlements	AHB	GUA	204	AHB-GUA-204	08/2014	Digital Globe
Low density settlements	AHB	GUA	205	AHB-GUA-205	08/2014	Digital Globe
Low density settlements	AHB	GUA	206	AHB-GUA-206	08/2014	Digital Globe
Low density settlements	AHB	GUA	207	AHB-GUA-207	08/2014	Digital Globe
Low density settlements	AHB	GUA	208	AHB-GUA-208	08/2014	Digital Globe
Low density settlements	AHB	GUA	209	AHB-GUA-209	08/2014	Digital Globe
Low density settlements	AHB	GUA	210	AHB-GUA-210	08/2014	Digital Globe
Low density settlements	AHB	GUA	211	AHB-GUA-211	08/2014	Digital Globe
Low density settlements	AHB	GUA	212	AHB-GUA-212	08/2014	Digital Globe
Low density settlements	AHB	GUA	213	AHB-GUA-213	08/2014	Digital Globe
Low density settlements	AHB	GUA	214	AHB-GUA-214	08/2014	Digital Globe
Low density settlements	AHB	GUA	215	AHB-GUA-215	08/2014	Digital Globe
Low density settlements	AHB	GUA	216	AHB-GUA-216	08/2014	Digital Globe
Low density settlements	AHB	GUA	217	AHB-GUA-217	08/2014	Digital Globe
Low density settlements	AHB	GUA	218	AHB-GUA-218	08/2014	Digital Globe
Low density settlements	AHB	GUA	219	AHB-GUA-219	08/2014	Digital Globe
Low density settlements	AHB	GUA	220	AHB-GUA-220	08/2014	Digital Globe
Low density settlements	AHB	GUA	221	AHB-GUA-221	03/2014	Digital Globe
Low density settlements	AHB	GUA	222	AHB-GUA-222	03/2014	Digital Globe
Low density settlements	AHB	GUA	223	AHB-GUA-223	03/2014	Digital Globe
Low density settlements	AHB	GUA	224	AHB-GUA-224	03/2014	Digital Globe
Low density settlements	AHB	GUA	225	AHB-GUA-225	03/2014	Digital Globe
Low density settlements	AHB	GUA	226	AHB-GUA-226	07/2015	Digital Globe
Low density settlements	AHB	GUA	227	AHB-GUA-227	07/2015	Digital Globe
Low density settlements	AHB	GUA	228	AHB-GUA-228	07/2015	Digital Globe
Low density settlements	AHB	GUA	229	AHB-GUA-229	07/2015	Digital Globe
Low density settlements	AHB	GUA	230	AHB-GUA-230	07/2015	Digital Globe
Low density settlements	AHB	GUA	231N	AHB-GUA-231N	07/2015	Digital Globe
Low density settlements	AHB	GUA	231W	AHB-GUA-231W	07/2015	Digital Globe
Low density settlements	AHB	GUA	231E	AHB-GUA-231E	07/2015	Digital Globe
Low density settlements	AHB	GUA	231S	AHB-GUA-231S	07/2015	Digital Globe
Low density settlements	AHB	GUA	232	AHB-GUA-232	07/2015	Digital Globe
Low density settlements	AHB	GUA	233	AHB-GUA-233	07/2015	Digital Globe
Low density settlements	AHB	GUA	234	AHB-GUA-234	07/2015	Digital Globe
Low density settlements	AHB	GUA	235	AHB-GUA-235	07/2015	Digital Globe
Low density settlements	AHB	GUA	236	AHB-GUA-236	07/2015	Digital Globe
Low density settlements	AHB	GUA	237	AHB-GUA-237	07/2015	Digital Globe
Low density settlements	AHB	GUA	238	AHB-GUA-238	07/2015	Digital Globe
Low density settlements	AHB	GUA	239	AHB-GUA-239	07/2015	Digital Globe
Low density settlements	AHB	GUA	240N	AHB-GUA-240N	08/2011	Digital Globe
Low density settlements	AHB	GUA	240W	AHB-GUA-240W	08/2011	Digital Globe
Low density settlements	AHB	GUA	240E	AHB-GUA-240E	08/2011	Digital Globe
Low density settlements	AHB	GUA	240S	AHB-GUA-240S	08/2011	Digital Globe
Low density settlements	AHB	GUA	241	AHB-GUA-241	08/2011	Digital Globe
Low density settlements	AHB	GUA	242	AHB-GUA-242	08/2011	Digital Globe
Low density settlements	AHB	GUA	243	AHB-GUA-243	08/2011	Digital Globe
Low density settlements	AHB	GUA	244	AHB-GUA-244	08/2011	Digital Globe
Low density settlements	AHB	GUA	245	AHB-GUA-245	08/2011	Digital Globe
Low density settlements	AHB	GUA	246	AHB-GUA-246	08/2011	Digital Globe
Low density settlements	AHB	GUA	247	AHB-GUA-247	08/2011	Digital Globe
Low density settlements	AHB	GUA	248	AHB-GUA-248	08/2011	Digital Globe
Low density settlements	AHB	GUA	249	AHB-GUA-249	08/2011	Digital Globe
Low density settlements	AHB	GUA	250	AHB-GUA-250	08/2011	Digital Globe
Low density settlements	AHB	GUA	251	AHB-GUA-251	08/2011	Digital Globe
Low density settlements	AHB	GUA	252	AHB-GUA-252	07/2015	Digital Globe
Low density settlements	AHB	GUA	253	AHB-GUA-253	07/2015	Digital Globe
Low density settlements	AHB	GUA	254	AHB-GUA-254	07/2015	Digital Globe
Low density settlements	AHB	GUA	255	AHB-GUA-255	07/2015	Digital Globe
Low density settlements	AHB	GUA	256	AHB-GUA-256	07/2015	Digital Globe
Low density settlements	AHB	GUA	257	AHB-GUA-257	07/2015	Digital Globe
Low density settlements	AHB	GUA	258	AHB-GUA-258	07/2015	Digital Globe
Low density settlements	AHB	GUA	259	AHB-GUA-259	07/2015	Digital Globe
Low density settlements	AHB	GUA	260	AHB-GUA-260	09/2011	Digital Globe
Low density settlements	AHB	GUA	261	AHB-GUA-261	09/2011	Digital Globe
Low density settlements	AHB	GUA	262	AHB-GUA-262	09/2011	Digital Globe
Low density settlements	AHB	GUA	263	AHB-GUA-263	09/2011	Digital Globe
Low density settlements	AHB	GUA	264	AHB-GUA-264	09/2011	Digital Globe
Low density settlements	AHB	GUA	265	AHB-GUA-265	09/2011	Digital Globe
Low density settlements	AHB	GUA	266	AHB-GUA-266	09/2011	Digital Globe
Low density settlements	AHB	GUA	267	AHB-GUA-267	10/2012	Digital Globe
Low density settlements	AHB	GUA	268	AHB-GUA-268	10/2012	Digital Globe
Low density settlements	AHB	GUA	269	AHB-GUA-269	10/2012	Digital Globe
Low density settlements	AHB	GUA	270	AHB-GUA-270	10/2012	Digital Globe
Low density settlements	AHB	GUA	271	AHB-GUA-271	12/2012	Digital Globe
Low density settlements	AHB	GUA	272N	AHB-GUA-272N	12/2012	Digital Globe
Low density settlements	AHB	GUA	272W	AHB-GUA-272W	12/2012	Digital Globe
Low density settlements	AHB	GUA	272E	AHB-GUA-272E	12/2012	Digital Globe
Low density settlements	AHB	GUA	272S	AHB-GUA-272S	12/2012	Digital Globe
Low density settlements	AHB	GUA	273	AHB-GUA-273	12/2012	Digital Globe
Low density settlements	AHB	GUA	274	AHB-GUA-274	12/2012	Digital Globe
Low density settlements	AHB	GUA	275	AHB-GUA-275	12/2012	Digital Globe
Low density settlements	AHB	GUA	276	AHB-GUA-276	12/2012	Digital Globe
Low density settlements	AHB	GUA	277	AHB-GUA-277	12/2012	Digital Globe
Low density settlements	AHB	GUA	278	AHB-GUA-278	12/2012	Digital Globe
Low density settlements	AHB	GUA	279	AHB-GUA-279	12/2012	Digital Globe
Low density settlements	AHB	GUA	280	AHB-GUA-280	12/2012	Digital Globe
Low density settlements	AHB	GUA	281	AHB-GUA-281	12/2012	Digital Globe
Low density settlements	AHB	GUA	282	AHB-GUA-282	12/2012	Digital Globe
Low density settlements	AHB	GUA	283	AHB-GUA-283	12/2012	Digital Globe
Low density settlements	AHB	GUA	284	AHB-GUA-284	12/2012	Digital Globe
Low density settlements	AHB	GUA	285	AHB-GUA-285	12/2012	Digital Globe
Low density settlements	AHB	GUA	286	AHB-GUA-286	12/2012	Digital Globe
Low density settlements	AHB	GUA	287	AHB-GUA-287	12/2012	Digital Globe
Low density settlements	AHB	GUA	288	AHB-GUA-288	12/2012	Digital Globe
Low density settlements	AHB	GUA	289	AHB-GUA-289	12/2012	Digital Globe
Low density settlements	AHB	GUA	290	AHB-GUA-290	12/2012	Digital Globe
Low density settlements	AHB	GUA	291	AHB-GUA-291	12/2012	Digital Globe
Low density settlements	AHB	GUA	292	AHB-GUA-292	12/2012	Digital Globe
Low density settlements	AHB	GUA	293	AHB-GUA-293	12/2012	Digital Globe
Low density settlements	AHB	GUA	294	AHB-GUA-294	12/2012	Digital Globe
Low density settlements	AHB	GUA	295N	AHB-GUA-295N	12/2012	Digital Globe
Low density settlements	AHB	GUA	295W	AHB-GUA-295W	12/2012	Digital Globe
Low density settlements	AHB	GUA	295E	AHB-GUA-295E	12/2012	Digital Globe
Low density settlements	AHB	GUA	295S	AHB-GUA-295S	12/2012	Digital Globe
Low density settlements	AHB	GUA	296	AHB-GUA-296	03/2014	Digital Globe
Low density settlements	AHB	GUA	297	AHB-GUA-297	03/2014	Digital Globe
Low density settlements	AHB	GUA	298	AHB-GUA-298	03/2014	Digital Globe
Low density settlements	AHB	GUA	299	AHB-GUA-299	03/2014	Digital Globe
Low density settlements	AHB	GUA	300	AHB-GUA-300	03/2014	Digital Globe
Low density settlements	AHB	GUA	301	AHB-GUA-301	03/2014	Digital Globe
Low density settlements	AHB	GUA	302	AHB-GUA-302	03/2014	Digital Globe
Low density settlements	AHB	GUA	303	AHB-GUA-303	03/2014	Digital Globe
Low density settlements	AHB	GUA	304	AHB-GUA-304	03/2014	Digital Globe
Low density settlements	AHB	GUA	305N	AHB-GUA-305N	03/2014	Digital Globe
Low density settlements	AHB	GUA	305W	AHB-GUA-305W	03/2014	Digital Globe
Low density settlements	AHB	GUA	305E	AHB-GUA-305E	03/2014	Digital Globe
Low density settlements	AHB	GUA	305S	AHB-GUA-305S	03/2014	Digital Globe
Low density settlements	AHB	GUA	306	AHB-GUA-306	03/2014	Digital Globe
Low density settlements	AHB	SIN	001	AHB-SIN-001	04/2016	Digital Globe
Low density settlements	AHB	SIN	002N	AHB-SIN-002N	01/2011	Digital Globe
Low density settlements	AHB	SIN	002W	AHB-SIN-002W	01/2011	Digital Globe
Low density settlements	AHB	SIN	002E	AHB-SIN-002E	01/2011	Digital Globe
Low density settlements	AHB	SIN	002S	AHB-SIN-002S	01/2011	Digital Globe
Low density settlements	AHB	SIN	003	AHB-SIN-003	04/2016	Digital Globe
Low density settlements	AHB	SIN	004	AHB-SIN-004	04/2016	Digital Globe
Low density settlements	AHB	SIN	005	AHB-SIN-005	01/2011	Digital Globe
Low density settlements	AHB	SIN	006	AHB-SIN-006	01/2011	Digital Globe
Low density settlements	AHB	SIN	007	AHB-SIN-007	01/2011	Digital Globe
Low density settlements	AHB	SIN	008	AHB-SIN-008	01/2011	Digital Globe
Low density settlements	AHB	SIN	009	AHB-SIN-009	10/2010	Digital Globe
Low density settlements	AHB	SIN	010	AHB-SIN-010	10/2010	Digital Globe
Low density settlements	AHB	SIN	011	AHB-SIN-011	10/2010	Digital Globe
Low density settlements	AHB	SIN	012N	AHB-SIN-012N	10/2010	Digital Globe
Low density settlements	AHB	SIN	012W	AHB-SIN-012W	10/2010	Digital Globe
Low density settlements	AHB	SIN	012E	AHB-SIN-012E	10/2010	Digital Globe
Low density settlements	AHB	SIN	012S	AHB-SIN-012S	10/2010	Digital Globe
Low density settlements	AHB	SIN	013	AHB-SIN-013	12/2010	Digital Globe
Low density settlements	AHB	SIN	014	AHB-SIN-014	12/2010	Digital Globe
Low density settlements	AHB	SIN	015	AHB-SIN-015	12/2010	Digital Globe
Low density settlements	AHB	SIN	016	AHB-SIN-016	12/2010	Digital Globe
Low density settlements	AHB	SIN	017	AHB-SIN-017	12/2010	Digital Globe
Low density settlements	AHB	SIN	018	AHB-SIN-018	12/2010	Digital Globe
Low density settlements	AHB	SIN	019	AHB-SIN-019	12/2010	Digital Globe
Low density settlements	AHB	SIN	020	AHB-SIN-020	12/2010	Digital Globe
Low density settlements	AHB	SIN	021	AHB-SIN-021	12/2010	Digital Globe
Low density settlements	AHB	SIN	022	AHB-SIN-022	12/2010	Digital Globe
Low density settlements	AHB	SIN	023	AHB-SIN-023	12/2010	Digital Globe
Low density settlements	AHB	SIN	024	AHB-SIN-024	12/2010	Digital Globe
Low density settlements	AHB	SIN	025N	AHB-SIN-025N	12/2010	Digital Globe
Low density settlements	AHB	SIN	025W	AHB-SIN-025W	12/2010	Digital Globe
Low density settlements	AHB	SIN	025E	AHB-SIN-025E	12/2010	Digital Globe
Low density settlements	AHB	SIN	025S	AHB-SIN-025S	12/2010	Digital Globe
Low density settlements	AHB	SIN	026	AHB-SIN-026	12/2010	Digital Globe
Low density settlements	AHB	SIN	027N	AHB-SIN-027N	11/2013	Digital Globe
Low density settlements	AHB	SIN	027W	AHB-SIN-027W	11/2013	Digital Globe
Low density settlements	AHB	SIN	027E	AHB-SIN-027E	11/2013	Digital Globe
Low density settlements	AHB	SIN	027S	AHB-SIN-027S	11/2013	Digital Globe
Low density settlements	AHB	SIN	028	AHB-SIN-028	03/2010	Digital Globe
Low density settlements	AHB	SIN	029	AHB-SIN-029	03/2010	Digital Globe
Low density settlements	AHB	SIN	030	AHB-SIN-030	03/2010	Digital Globe
Low density settlements	AHB	SIN	031	AHB-SIN-031	03/2010	Digital Globe
Low density settlements	AHB	SIN	032	AHB-SIN-032	03/2010	Digital Globe
Low density settlements	AHB	SIN	033-1	AHB-SIN-033-1	03/2010	Digital Globe
Low density settlements	AHB	SIN	033-2	AHB-SIN-033-2	03/2010	Digital Globe
Low density settlements	AHB	SIN	034-1	AHB-SIN-034-1	12/2013	Digital Globe
Low density settlements	AHB	SIN	034-2	AHB-SIN-034-2	12/2013	Digital Globe
Low density settlements	AHB	SIN	035	AHB-SIN-035	12/2013	Digital Globe
Low density settlements	AHB	SIN	036-1	AHB-SIN-036-1	12/2013	Digital Globe
Low density settlements	AHB	SIN	036-2	AHB-SIN-036-2	12/2013	Digital Globe
Low density settlements	AHB	SIN	037	AHB-SIN-037	12/2013	Digital Globe
Low density settlements	AHB	SIN	038	AHB-SIN-038	12/2013	Digital Globe
Low density settlements	AHB	SIN	039	AHB-SIN-039	12/2013	Digital Globe
Low density settlements	AHB	SIN	040	AHB-SIN-040	12/2013	Digital Globe
Low density settlements	AHB	SIN	041	AHB-SIN-041	12/2013	Digital Globe
Low density settlements	AHB	SIN	042	AHB-SIN-042	12/2013	Digital Globe
Low density settlements	AHB	SIN	043	AHB-SIN-043	12/2013	Digital Globe
Low density settlements	AHB	SIN	044	AHB-SIN-044	12/2013	Digital Globe
Low density settlements	AHB	SIN	045	AHB-SIN-045	12/2013	Digital Globe
Low density settlements	AHB	SIN	046	AHB-SIN-046	01/2012	Digital Globe
Low density settlements	AHB	SIN	047	AHB-SIN-047	01/2012	Digital Globe
Low density settlements	AHB	SIN	048	AHB-SIN-048	01/2014	Digital Globe
Low density settlements	AHB	SIN	049	AHB-SIN-049	03/2010	Digital Globe
Low density settlements	AHB	SIN	050N	AHB-SIN-050N	01/2012	Digital Globe
Low density settlements	AHB	SIN	050W	AHB-SIN-050W	01/2012	Digital Globe
Low density settlements	AHB	SIN	050E	AHB-SIN-050E	01/2012	Digital Globe
Low density settlements	AHB	SIN	050S	AHB-SIN-050S	01/2012	Digital Globe
Low density settlements	AHB	SIN	051	AHB-SIN-051	11/2013	Astrium
Low density settlements	AHB	SIN	052	AHB-SIN-052	11/2013	Astrium
Low density settlements	AHB	SIN	053	AHB-SIN-053	11/2013	Astrium
Low density settlements	AHB	SIN	054	AHB-SIN-054	11/2013	Astrium
Low density settlements	AHB	SIN	055N	AHB-SIN-055N	11/2013	Astrium
Low density settlements	AHB	SIN	055W	AHB-SIN-055W	11/2013	Astrium
Low density settlements	AHB	SIN	055E	AHB-SIN-055E	11/2013	Astrium
Low density settlements	AHB	SIN	055S	AHB-SIN-055S	11/2013	Astrium
Low density settlements	AHB	SIN	056	AHB-SIN-056	11/2013	Astrium
Low density settlements	AHB	SIN	057	AHB-SIN-057	11/2013	Astrium
Low density settlements	AHB	SIN	058	AHB-SIN-058	11/2013	Astrium
Low density settlements	AHB	SIN	059	AHB-SIN-059	11/2013	Astrium
Low density settlements	AHB	SIN	060	AHB-SIN-060	11/2013	Astrium
Low density settlements	AHB	SIN	061	AHB-SIN-061	11/2013	Astrium
Low density settlements	AHB	SIN	062	AHB-SIN-062	04/2016	Digital Globe
Low density settlements	AHB	SIN	063	AHB-SIN-063	04/2016	Digital Globe
Low density settlements	AHB	SIN	064-1	AHB-SIN-064-1	12/2016	Astrium
Low density settlements	AHB	SIN	064-2	AHB-SIN-064-2	12/2016	Astrium
Low density settlements	AHB	SIN	065	AHB-SIN-065	12/2016	Astrium
Low density settlements	AHB	SIN	066	AHB-SIN-066	12/2016	Astrium
Low density settlements	AHB	SIN	067	AHB-SIN-067	12/2016	Astrium
Low density settlements	AHB	SIN	068N	AHB-SIN-068N	11/2013	Astrium
Low density settlements	AHB	SIN	068W	AHB-SIN-068W	11/2013	Astrium
Low density settlements	AHB	SIN	068E	AHB-SIN-068E	11/2013	Astrium
Low density settlements	AHB	SIN	068S	AHB-SIN-068S	11/2013	Astrium
Low density settlements	AHB	SIN	069N	AHB-SIN-069N	03/2016	Astrium
Low density settlements	AHB	SIN	069W	AHB-SIN-069W	03/2016	Astrium
Low density settlements	AHB	SIN	069E	AHB-SIN-069E	03/2016	Astrium
Low density settlements	AHB	SIN	069S	AHB-SIN-069S	03/2016	Astrium
Low density settlements	AHB	SIN	070N	AHB-SIN-070N	03/2016	Astrium
Low density settlements	AHB	SIN	070W	AHB-SIN-070W	03/2016	Astrium
Low density settlements	AHB	SIN	070E	AHB-SIN-070E	03/2016	Astrium
Low density settlements	AHB	SIN	070S	AHB-SIN-070S	03/2016	Astrium
Low density settlements	AHB	SIN	071	AHB-SIN-071	03/2016	Astrium
Low density settlements	AHB	SIN	072N	AHB-SIN-072N	03/2016	Astrium
Low density settlements	AHB	SIN	072W	AHB-SIN-072W	03/2016	Astrium
Low density settlements	AHB	SIN	072E	AHB-SIN-072E	03/2016	Astrium
Low density settlements	AHB	SIN	072S	AHB-SIN-072S	03/2016	Astrium
Low density settlements	AHB	SIN	073N	AHB-SIN-073N	03/2016	Astrium
Low density settlements	AHB	SIN	073W	AHB-SIN-073W	03/2016	Astrium
Low density settlements	AHB	SIN	073E	AHB-SIN-073E	03/2016	Astrium
Low density settlements	AHB	SIN	073S	AHB-SIN-073S	03/2016	Astrium
Low density settlements	AHB	SIN	074	AHB-SIN-074	03/2016	Astrium
Low density settlements	AHB	SIN	075	AHB-SIN-075	03/2016	Astrium
Low density settlements	AHB	SIN	076	AHB-SIN-076	03/2016	Astrium
Low density settlements	AHB	SIN	077	AHB-SIN-077	03/2016	Astrium
Low density settlements	AHB	SIN	078	AHB-SIN-078	03/2016	Astrium
Low density settlements	AHB	SIN	079	AHB-SIN-079	03/2016	Astrium
Low density settlements	AHB	SIN	080	AHB-SIN-080	03/2016	Astrium
Low density settlements	AHB	SIN	081	AHB-SIN-081	03/2016	Astrium
Low density settlements	AHB	SIN	082	AHB-SIN-082	03/2016	Astrium
Low density settlements	AHB	SIN	083	AHB-SIN-083	03/2016	Astrium
Low density settlements	AHB	SIN	084	AHB-SIN-084	03/2016	Astrium
Low density settlements	AHB	SIN	085	AHB-SIN-085	03/2016	Astrium
Low density settlements	AHB	SIN	086	AHB-SIN-086	03/2016	Astrium
Low density settlements	AHB	SIN	087	AHB-SIN-087	03/2016	Astrium
Low density settlements	AHB	SIN	088	AHB-SIN-088	03/2016	Astrium
Low density settlements	AHB	SIN	089	AHB-SIN-089	03/2016	Astrium
Low density settlements	AHB	SIN	090	AHB-SIN-090	03/2016	Astrium
Low density settlements	AHB	SIN	091	AHB-SIN-091	03/2016	Astrium
Low density settlements	AHB	SIN	092	AHB-SIN-092	03/2016	Astrium
Low density settlements	AHB	SIN	093	AHB-SIN-093	03/2016	Astrium
Low density settlements	AHB	SIN	094N	AHB-SIN-094N	03/2016	Digital Globe
Low density settlements	AHB	SIN	094W	AHB-SIN-094W	03/2016	Digital Globe
Low density settlements	AHB	SIN	094E	AHB-SIN-094E	03/2016	Digital Globe
Low density settlements	AHB	SIN	094S	AHB-SIN-094S	03/2016	Digital Globe
Low density settlements	AHB	SIN	095	AHB-SIN-095	03/2016	Digital Globe
Low density settlements	AHB	SIN	096-1	AHB-SIN-096-1	03/2016	Digital Globe
Low density settlements	AHB	SIN	096-2	AHB-SIN-096-2	03/2016	Digital Globe
Low density settlements	AHB	SIN	097N	AHB-SIN-097N	11/2014	Digital Globe
Low density settlements	AHB	SIN	097W	AHB-SIN-097W	11/2014	Digital Globe
Low density settlements	AHB	SIN	097E	AHB-SIN-097E	11/2014	Digital Globe
Low density settlements	AHB	SIN	097S	AHB-SIN-097S	11/2014	Digital Globe
Low density settlements	AHB	SIN	098N	AHB-SIN-098N	11/2014	Digital Globe
Low density settlements	AHB	SIN	098W	AHB-SIN-098W	11/2014	Digital Globe
Low density settlements	AHB	SIN	098E	AHB-SIN-098E	11/2014	Digital Globe
Low density settlements	AHB	SIN	098S	AHB-SIN-098S	11/2014	Digital Globe
Low density settlements	AHB	SIN	099	AHB-SIN-099	11/2014	Digital Globe
Low density settlements	AHB	SIN	100	AHB-SIN-100	11/2014	Digital Globe
Low density settlements	AHB	SIN	101	AHB-SIN-101	11/2014	Digital Globe
Low density settlements	AHB	SIN	102N	AHB-SIN-102N	10/2013	Digital Globe
Low density settlements	AHB	SIN	102W	AHB-SIN-102W	10/2013	Digital Globe
Low density settlements	AHB	SIN	102E	AHB-SIN-102E	10/2013	Digital Globe
Low density settlements	AHB	SIN	102S	AHB-SIN-102S	10/2013	Digital Globe
Low density settlements	AHB	SIN	103	AHB-SIN-103	12/2013	Digital Globe
Low density settlements	AHB	SIN	104	AHB-SIN-104	12/2013	Digital Globe
Low density settlements	AHB	SIN	105	AHB-SIN-105	12/2013	Digital Globe
Low density settlements	AHB	SIN	106	AHB-SIN-106	12/2013	Digital Globe
Low density settlements	AHB	SIN	107	AHB-SIN-107	12/2013	Digital Globe
Low density settlements	AHB	SIN	108	AHB-SIN-108	12/2013	Digital Globe
Low density settlements	AHB	SIN	109	AHB-SIN-109	12/2013	Digital Globe
Low density settlements	AHB	SIN	110	AHB-SIN-110	12/2013	Digital Globe
Low density settlements	AHB	SIN	111	AHB-SIN-111	12/2013	Digital Globe
Low density settlements	AHB	SIN	112	AHB-SIN-112	12/2013	Digital Globe
Low density settlements	AHB	SIN	113	AHB-SIN-113	12/2013	Digital Globe
Low density settlements	AHB	SIN	114	AHB-SIN-114	12/2013	Digital Globe
Low density settlements	AHB	SIN	115	AHB-SIN-115	12/2013	Digital Globe
Low density settlements	AHB	SIN	116	AHB-SIN-116	12/2013	Digital Globe
Low density settlements	AHB	SIN	117	AHB-SIN-117	12/2013	Digital Globe
Low density settlements	AHB	SIN	118	AHB-SIN-118	12/2013	Digital Globe
Low density settlements	AHB	SIN	119	AHB-SIN-119	12/2013	Digital Globe
Low density settlements	AHB	SIN	120	AHB-SIN-120	12/2013	Digital Globe
Low density settlements	AHB	SIN	121	AHB-SIN-121	12/2013	Digital Globe
Low density settlements	AHB	SIN	122	AHB-SIN-122	12/2013	Digital Globe
Low density settlements	AHB	SIN	123N	AHB-SIN-123N	11/2014	Digital Globe
Low density settlements	AHB	SIN	123W	AHB-SIN-123W	11/2014	Digital Globe
Low density settlements	AHB	SIN	123E	AHB-SIN-123E	11/2014	Digital Globe
Low density settlements	AHB	SIN	123S	AHB-SIN-123S	11/2014	Digital Globe
Low density settlements	AHB	SIN	124N	AHB-SIN-124N	11/2014	Digital Globe
Low density settlements	AHB	SIN	124W	AHB-SIN-124W	11/2014	Digital Globe
Low density settlements	AHB	SIN	124E	AHB-SIN-124E	11/2014	Digital Globe
Low density settlements	AHB	SIN	124S	AHB-SIN-124S	11/2014	Digital Globe
Low density settlements	AHB	SIN	125	AHB-SIN-125	11/2014	Digital Globe
Low density settlements	AHB	SIN	126	AHB-SIN-126	11/2014	Digital Globe
Low density settlements	AHB	SIN	127	AHB-SIN-127	11/2014	Digital Globe
Low density settlements	AHB	SIN	128	AHB-SIN-128	11/2014	Digital Globe
Low density settlements	AHB	SIN	129	AHB-SIN-129	11/2014	Digital Globe
Low density settlements	AHB	SIN	130	AHB-SIN-130	11/2014	Digital Globe
Low density settlements	AHB	SIN	131	AHB-SIN-131	11/2014	Digital Globe
Low density settlements	AHB	SIN	132	AHB-SIN-132	11/2014	Digital Globe
Low density settlements	AHB	SIN	133	AHB-SIN-133	11/2014	Digital Globe
Low density settlements	AHB	SIN	134	AHB-SIN-134	11/2014	Digital Globe
Low density settlements	AHB	SIN	135N	AHB-SIN-135N	11/2014	Digital Globe
Low density settlements	AHB	SIN	135W	AHB-SIN-135W	11/2014	Digital Globe
Low density settlements	AHB	SIN	135E	AHB-SIN-135E	11/2014	Digital Globe
Low density settlements	AHB	SIN	135S	AHB-SIN-135S	11/2014	Digital Globe
Low density settlements	AHB	SIN	136	AHB-SIN-136	11/2014	Digital Globe
Low density settlements	AHB	SIN	137N	AHB-SIN-137N	11/2014	Digital Globe
Low density settlements	AHB	SIN	137W	AHB-SIN-137W	11/2014	Digital Globe
Low density settlements	AHB	SIN	137E	AHB-SIN-137E	11/2014	Digital Globe
Low density settlements	AHB	SIN	137S	AHB-SIN-137S	11/2014	Digital Globe
Low density settlements	AHB	SIN	138	AHB-SIN-138	11/2014	Digital Globe
Low density settlements	AHB	SIN	139	AHB-SIN-139	11/2014	Digital Globe
Low density settlements	AHB	SIN	140	AHB-SIN-140	11/2014	Digital Globe
Low density settlements	AHB	SIN	141	AHB-SIN-141	11/2014	Digital Globe
Low density settlements	AHB	SIN	142	AHB-SIN-142	11/2014	Digital Globe
Low density settlements	AHB	SIN	143N	AHB-SIN-143N	11/2014	Digital Globe
Low density settlements	AHB	SIN	143W	AHB-SIN-143W	11/2014	Digital Globe
Low density settlements	AHB	SIN	143E	AHB-SIN-143E	11/2014	Digital Globe
Low density settlements	AHB	SIN	143S	AHB-SIN-143S	11/2014	Digital Globe
Low density settlements	AHB	SIN	144N	AHB-SIN-144N	11/2014	Digital Globe
Low density settlements	AHB	SIN	144W	AHB-SIN-144W	11/2014	Digital Globe
Low density settlements	AHB	SIN	144E	AHB-SIN-144E	11/2014	Digital Globe
Low density settlements	AHB	SIN	144S	AHB-SIN-144S	11/2014	Digital Globe
Low density settlements	AHB	SIN	145	AHB-SIN-145	11/2014	Digital Globe
Low density settlements	AHB	SIN	146	AHB-SIN-146	11/2014	Digital Globe
Low density settlements	AHB	SIN	147	AHB-SIN-147	11/2014	Digital Globe
Low density settlements	AHB	SIN	148	AHB-SIN-148	11/2014	Digital Globe
Low density settlements	AHB	SIN	149	AHB-SIN-149	11/2014	Digital Globe
Low density settlements	AHB	SIN	150	AHB-SIN-150	11/2014	Digital Globe
Low density settlements	AHB	SIN	151	AHB-SIN-151	11/2014	Digital Globe
Low density settlements	AHB	SIN	152N	AHB-SIN-152N	11/2014	Digital Globe
Low density settlements	AHB	SIN	152W	AHB-SIN-152W	11/2014	Digital Globe
Low density settlements	AHB	SIN	152E	AHB-SIN-152E	11/2014	Digital Globe
Low density settlements	AHB	SIN	152S	AHB-SIN-152S	11/2014	Digital Globe
Low density settlements	AHB	SIN	153N	AHB-SIN-153N	12/2013	Digital Globe
Low density settlements	AHB	SIN	153W	AHB-SIN-153W	12/2013	Digital Globe
Low density settlements	AHB	SIN	153E	AHB-SIN-153E	12/2013	Digital Globe
Low density settlements	AHB	SIN	153S	AHB-SIN-153S	12/2013	Digital Globe
Low density settlements	AHB	SIN	154	AHB-SIN-154	12/2013	Digital Globe
Low density settlements	AHB	SIN	155	AHB-SIN-155	12/2013	Digital Globe
Low density settlements	AHB	SIN	156	AHB-SIN-156	12/2013	Digital Globe
Low density settlements	AHB	SIN	157	AHB-SIN-157	12/2013	Digital Globe
Low density settlements	AHB	SIN	158	AHB-SIN-158	12/2013	Digital Globe
Low density settlements	AHB	SIN	159	AHB-SIN-159	12/2013	Digital Globe
Low density settlements	AHB	SIN	160	AHB-SIN-160	12/2013	Digital Globe
Low density settlements	AHB	SIN	161	AHB-SIN-161	12/2013	Digital Globe
Low density settlements	AHB	SIN	162	AHB-SIN-162	12/2013	Digital Globe
Low density settlements	AHB	SIN	163	AHB-SIN-163	12/2013	Digital Globe
Low density settlements	AHB	SIN	164	AHB-SIN-164	12/2013	Digital Globe
Low density settlements	AHB	SIN	165	AHB-SIN-165	12/2013	Digital Globe
Low density settlements	AHB	SIN	166N	AHB-SIN-166N	12/2013	Digital Globe
Low density settlements	AHB	SIN	166W	AHB-SIN-166W	12/2013	Digital Globe
Low density settlements	AHB	SIN	166E	AHB-SIN-166E	12/2013	Digital Globe
Low density settlements	AHB	SIN	166S	AHB-SIN-166S	12/2013	Digital Globe
Low density settlements	AHB	SIN	167	AHB-SIN-167	12/2013	Digital Globe
Low density settlements	AHB	SIN	168	AHB-SIN-168	12/2013	Digital Globe
Low density settlements	AHB	SIN	169	AHB-SIN-169	12/2013	Digital Globe
Low density settlements	AHB	SIN	170	AHB-SIN-170	12/2013	Digital Globe
Low density settlements	AHB	SIN	171	AHB-SIN-171	12/2013	Digital Globe
Low density settlements	AHB	SIN	172	AHB-SIN-172	12/2013	Digital Globe
Low density settlements	AHB	SIN	173N	AHB-SIN-173N	12/2013	Digital Globe
Low density settlements	AHB	SIN	173W	AHB-SIN-173W	12/2013	Digital Globe
Low density settlements	AHB	SIN	173E	AHB-SIN-173E	12/2013	Digital Globe
Low density settlements	AHB	SIN	173S	AHB-SIN-173S	12/2013	Digital Globe
Low density settlements	AHB	SIN	174	AHB-SIN-174	12/2013	Digital Globe
Low density settlements	AHB	SIN	175N	AHB-SIN-175N	12/2013	Digital Globe
Low density settlements	AHB	SIN	175W	AHB-SIN-175W	12/2013	Digital Globe
Low density settlements	AHB	SIN	175E	AHB-SIN-175E	12/2013	Digital Globe
Low density settlements	AHB	SIN	175S	AHB-SIN-175S	12/2013	Digital Globe
Low density settlements	AHB	SIN	176N	AHB-SIN-176N	12/2013	Digital Globe
Low density settlements	AHB	SIN	176W	AHB-SIN-176W	12/2013	Digital Globe
Low density settlements	AHB	SIN	176E	AHB-SIN-176E	12/2013	Digital Globe
Low density settlements	AHB	SIN	176S	AHB-SIN-176S	12/2013	Digital Globe
Low density settlements	AHB	SIN	177	AHB-SIN-177	12/2013	Digital Globe
Low density settlements	AHB	SIN	178	AHB-SIN-178	12/2013	Digital Globe
Low density settlements	AHB	SIN	179	AHB-SIN-179	12/2013	Digital Globe
Low density settlements	AHB	SIN	180	AHB-SIN-180	12/2013	Digital Globe
Low density settlements	AHB	SIN	181	AHB-SIN-181	12/2013	Digital Globe
Low density settlements	AHB	SIN	182N	AHB-SIN-182N	12/2013	Digital Globe
Low density settlements	AHB	SIN	182W	AHB-SIN-182W	12/2013	Digital Globe
Low density settlements	AHB	SIN	182E	AHB-SIN-182E	12/2013	Digital Globe
Low density settlements	AHB	SIN	182S	AHB-SIN-182S	12/2013	Digital Globe
Low density settlements	AHB	SIN	183	AHB-SIN-183	04/2013	Digital Globe
Low density settlements	AHB	SIN	184	AHB-SIN-184	04/2013	Digital Globe
Low density settlements	AHB	SIN	185	AHB-SIN-185	04/2013	Digital Globe
Low density settlements	AHB	SIN	186	AHB-SIN-186	04/2013	Digital Globe
Low density settlements	AHB	SIN	187	AHB-SIN-187	04/2013	Digital Globe
Low density settlements	AHB	SIN	188	AHB-SIN-188	04/2013	Digital Globe
Low density settlements	AHB	SIN	189	AHB-SIN-189	04/2013	Digital Globe
Low density settlements	AHB	SIN	190	AHB-SIN-190	04/2013	Digital Globe
Low density settlements	AHB	SIN	191	AHB-SIN-191	04/2013	Digital Globe
Low density settlements	AHB	SIN	192	AHB-SIN-192	04/2013	Digital Globe
Low density settlements	AHB	SIN	193	AHB-SIN-193	04/2013	Digital Globe
Low density settlements	AHB	SIN	194	AHB-SIN-194	04/2013	Digital Globe
Low density settlements	AHB	SIN	195	AHB-SIN-195	04/2013	Digital Globe
Low density settlements	AHB	SIN	196	AHB-SIN-196	04/2013	Digital Globe
Low density settlements	AHB	SIN	197	AHB-SIN-197	04/2013	Digital Globe
Low density settlements	AHB	SIN	198	AHB-SIN-198	04/2013	Digital Globe
Low density settlements	AHB	SIN	199	AHB-SIN-199	04/2013	Digital Globe
Low density settlements	AHB	SIN	200	AHB-SIN-200	04/2013	Digital Globe
Low density settlements	AHB	SIN	201	AHB-SIN-201	04/2013	Digital Globe	Programa S.A.S planet
Low density settlements	AHB	SIN	202	AHB-SIN-202	04/2013	Digital Globe	Programa S.A.S planet
Low density settlements	AHB	SIN	203	AHB-SIN-203	04/2013	Digital Globe	Programa S.A.S planet
Low density settlements	AHB	SIN	204	AHB-SIN-204	04/2013	Digital Globe	Programa S.A.S planet
Low density settlements	AHB	SIN	205	AHB-SIN-205	04/2013	Digital Globe	Programa S.A.S planet
Low density settlements	AHB	SIN	206	AHB-SIN-206	04/2013	Digital Globe	Programa S.A.S planet
Low density settlements	AHB	SIN	207	AHB-SIN-207	04/2013	Digital Globe	Programa S.A.S planet
Low density settlements	AHB	SIN	208	AHB-SIN-208	04/2013	Digital Globe	Programa S.A.S planet
Low density settlements	AHB	SIN	209	AHB-SIN-209	04/2013	Digital Globe	Programa S.A.S planet
Low density settlements	AHB	SIN	210	AHB-SIN-210	04/2013	Digital Globe	Programa S.A.S planet
Low density settlements	AHB	SIN	211	AHB-SIN-211	04/2013	Digital Globe	Programa S.A.S planet
Low density settlements	AHB	SIN	212	AHB-SIN-212	04/2013	Digital Globe	Programa S.A.S planet
Low density settlements	AHB	SIN	213	AHB-SIN-213	04/2013	Digital Globe	Programa S.A.S planet
Low density settlements	AHB	SIN	214	AHB-SIN-214	04/2013	Digital Globe	Programa S.A.S planet
Low density settlements	AHB	SIN	215	AHB-SIN-215	04/2013	Digital Globe	Programa S.A.S planet
Low density settlements	AHB	SIN	216	AHB-SIN-216	04/2013	Digital Globe	Programa S.A.S planet
Low density settlements	AHB	SIN	217	AHB-SIN-217	04/2013	Digital Globe	Programa S.A.S planet
Low density settlements	AHB	SIN	218N	AHB-SIN-218N	04/2013	Digital Globe	Programa S.A.S planet
Low density settlements	AHB	SIN	218W	AHB-SIN-218W	04/2013	Digital Globe	Programa S.A.S planet
Low density settlements	AHB	SIN	218E	AHB-SIN-218E	04/2013	Digital Globe	Programa S.A.S planet
Low density settlements	AHB	SIN	218S	AHB-SIN-218S	04/2013	Digital Globe	Programa S.A.S planet
Low density settlements	AHB	SIN	219	AHB-SIN-219	04/2013	Digital Globe	Programa S.A.S planet
Low density settlements	AHB	SIN	220	AHB-SIN-220	04/2013	Digital Globe	Programa S.A.S planet
Low density settlements	AHB	SIN	221	AHB-SIN-221	04/2013	Digital Globe	Programa S.A.S planet
Low density settlements	AHB	SIN	222	AHB-SIN-222	04/2013	Digital Globe	Programa S.A.S planet
Low density settlements	AHB	SIN	223	AHB-SIN-223	04/2013	Digital Globe	Programa S.A.S planet
Low density settlements	AHB	SIN	224N	AHB-SIN-224N	04/2013	Digital Globe	Programa S.A.S planet
Low density settlements	AHB	SIN	224W	AHB-SIN-224W	04/2013	Digital Globe	Programa S.A.S planet
Low density settlements	AHB	SIN	224E	AHB-SIN-224E	04/2013	Digital Globe	Programa S.A.S planet
Low density settlements	AHB	SIN	224S	AHB-SIN-224S	04/2013	Digital Globe	Programa S.A.S planet
Low density settlements	AHB	SIN	225	AHB-SIN-225	04/2013	Digital Globe	Programa S.A.S planet
Low density settlements	AHB	SIN	226	AHB-SIN-226	04/2013	Digital Globe	Programa S.A.S planet
Low density settlements	AHB	SIN	227	AHB-SIN-227	04/2013	Digital Globe	Programa S.A.S planet
Low density settlements	AHB	SIN	228	AHB-SIN-228	04/2013	Digital Globe	Programa S.A.S planet
Low density settlements	AHB	SIN	229	AHB-SIN-229	04/2013	Digital Globe	Programa S.A.S planet
Low density settlements	AHB	SIN	230	AHB-SIN-230	04/2013	Digital Globe	Programa S.A.S planet
Low density settlements	AHB	SIN	231	AHB-SIN-231	04/2013	Digital Globe	Programa S.A.S planet
Low density settlements	AHB	SIN	232	AHB-SIN-232	04/2013	Digital Globe	Programa S.A.S planet
Low density settlements	AHB	SIN	233	AHB-SIN-233	04/2013	Digital Globe	Programa S.A.S planet
Low density settlements	AHB	SIN	234	AHB-SIN-234	04/2013	Digital Globe	Programa S.A.S planet
Low density settlements	AHB	SIN	235	AHB-SIN-235	04/2013	Digital Globe	Programa S.A.S planet
Low density settlements	AHB	SIN	236	AHB-SIN-236	04/2013	Digital Globe	Programa S.A.S planet
Low density settlements	AHB	SIN	237	AHB-SIN-237	04/2013	Digital Globe	Programa S.A.S planet
Low density settlements	AHB	SIN	238	AHB-SIN-238	03/2011	Digital Globe	Programa S.A.S planet
Low density settlements	AHB	SIN	239	AHB-SIN-239	03/2011	Digital Globe	Programa S.A.S planet
Low density settlements	AHB	SIN	240	AHB-SIN-240	03/2011	Digital Globe	Programa S.A.S planet
Low density settlements	AHB	SIN	241	AHB-SIN-241	03/2011	Digital Globe	Programa S.A.S planet
Low density settlements	AHB	SIN	242	AHB-SIN-242	03/2011	Digital Globe	Programa S.A.S planet
Low density settlements	AHB	SIN	243	AHB-SIN-243	03/2011	Digital Globe	Programa S.A.S planet
Low density settlements	AHB	SIN	244	AHB-SIN-244	03/2011	Digital Globe	Programa S.A.S planet
Low density settlements	AHB	SIN	245N	AHB-SIN-245N	03/2011	Digital Globe	Programa S.A.S planet
Low density settlements	AHB	SIN	245W	AHB-SIN-245W	03/2011	Digital Globe	Programa S.A.S planet
Low density settlements	AHB	SIN	245E	AHB-SIN-245E	03/2011	Digital Globe	Programa S.A.S planet
Low density settlements	AHB	SIN	245S	AHB-SIN-245S	03/2011	Digital Globe	Programa S.A.S planet
Low density settlements	AHB	SIN	246N	AHB-SIN-246N	03/2011	Digital Globe	Programa S.A.S planet
Low density settlements	AHB	SIN	246W	AHB-SIN-246W	03/2011	Digital Globe	Programa S.A.S planet
Low density settlements	AHB	SIN	246E	AHB-SIN-246E	03/2011	Digital Globe	Programa S.A.S planet
Low density settlements	AHB	SIN	246S	AHB-SIN-246S	03/2011	Digital Globe	Programa S.A.S planet
Low density settlements	AHB	SIN	247N	AHB-SIN-247N	03/2011	Digital Globe	Programa S.A.S planet
Low density settlements	AHB	SIN	247W	AHB-SIN-247W	03/2011	Digital Globe	Programa S.A.S planet
Low density settlements	AHB	SIN	247E	AHB-SIN-247E	03/2011	Digital Globe	Programa S.A.S planet
Low density settlements	AHB	SIN	247S	AHB-SIN-247S	03/2011	Digital Globe	Programa S.A.S planet
Low density settlements	AHB	SIN	248	AHB-SIN-248	03/2011	Digital Globe	Programa S.A.S planet
Low density settlements	AHB	SIN	249	AHB-SIN-249	03/2011	Digital Globe	Programa S.A.S planet
Low density settlements	AHB	SIN	250	AHB-SIN-250	03/2011	Digital Globe	Programa S.A.S planet
Low density settlements	AHB	SIN	251	AHB-SIN-251	03/2011	Digital Globe	Programa S.A.S planet
Low density settlements	AHB	SIN	252	AHB-SIN-252	03/2011	Digital Globe	Programa S.A.S planet
Low density settlements	AHB	SIN	253	AHB-SIN-253	03/2011	Digital Globe	Programa S.A.S planet
Low density settlements	AHB	SIN	254	AHB-SIN-254	03/2011	Digital Globe	Programa S.A.S planet
Low density settlements	AHB	SIN	255	AHB-SIN-255	03/2011	Digital Globe	Programa S.A.S planet
Low density settlements	AHB	SIN	256	AHB-SIN-256	03/2011	Digital Globe	Programa S.A.S planet
Low density settlements	AHB	SIN	257	AHB-SIN-257	03/2011	Digital Globe	Programa S.A.S planet
Low density settlements	AHB	SIN	258	AHB-SIN-258	03/2011	Digital Globe	Programa S.A.S planet
Low density settlements	AHB	SIN	259	AHB-SIN-259	03/2011	Digital Globe	Programa S.A.S planet
Low density settlements	AHB	SIN	260	AHB-SIN-260	03/2011	Digital Globe	Programa S.A.S planet
Low density settlements	AHB	SIN	261	AHB-SIN-261	03/2011	Digital Globe	Programa S.A.S planet
Low density settlements	AHB	SIN	262N	AHB-SIN-262N	03/2011	Digital Globe	Programa S.A.S planet
Low density settlements	AHB	SIN	262W	AHB-SIN-262W	03/2011	Digital Globe	Programa S.A.S planet
Low density settlements	AHB	SIN	262E	AHB-SIN-262E	03/2011	Digital Globe	Programa S.A.S planet
Low density settlements	AHB	SIN	262S	AHB-SIN-262S	03/2011	Digital Globe	Programa S.A.S planet
Low density settlements	AHB	SIN	263	AHB-SIN-263	03/2011	Digital Globe	Programa S.A.S planet
Low density settlements	AHB	SIN	264	AHB-SIN-264	03/2011	Digital Globe	Programa S.A.S planet
Low density settlements	AHB	SIN	265	AHB-SIN-265	03/2011	Digital Globe	Programa S.A.S planet
Low density settlements	AHB	SIN	266	AHB-SIN-266	03/2011	Digital Globe	Programa S.A.S planet
Low density settlements	AHB	SIN	267	AHB-SIN-267	03/2011	Digital Globe	Programa S.A.S planet
Low density settlements	AHB	SIN	268	AHB-SIN-268	03/2011	Digital Globe	Programa S.A.S planet
Low density settlements	AHB	SIN	269	AHB-SIN-269	03/2011	Digital Globe	Programa S.A.S planet
Low density settlements	AHB	SIN	270	AHB-SIN-270	03/2011	Digital Globe	Programa S.A.S planet
Low density settlements	AHB	SIN	271	AHB-SIN-271	03/2011	Digital Globe	Programa S.A.S planet
Low density settlements	AHB	SIN	272	AHB-SIN-272	03/2011	Digital Globe	Programa S.A.S planet
Low density settlements	AHB	SIN	273N	AHB-SIN-273N	03/2011	Digital Globe	Programa S.A.S planet
Low density settlements	AHB	SIN	273W	AHB-SIN-273W	03/2011	Digital Globe	Programa S.A.S planet
Low density settlements	AHB	SIN	273E	AHB-SIN-273E	03/2011	Digital Globe	Programa S.A.S planet
Low density settlements	AHB	SIN	273S	AHB-SIN-273S	03/2011	Digital Globe	Programa S.A.S planet
Low density settlements	AHB	SIN	274N	AHB-SIN-274N	03/2011	Digital Globe	Programa S.A.S planet
Low density settlements	AHB	SIN	274W	AHB-SIN-274W	03/2011	Digital Globe	Programa S.A.S planet
Low density settlements	AHB	SIN	274E	AHB-SIN-274E	03/2011	Digital Globe	Programa S.A.S planet
Low density settlements	AHB	SIN	274S	AHB-SIN-274S	03/2011	Digital Globe	Programa S.A.S planet
Low density settlements	AHB	SIN	275N	AHB-SIN-275N	12/1969	Geological Survey	Programa S.A.S planet
Low density settlements	AHB	SIN	275W	AHB-SIN-275W	12/1969	Geological Survey	Programa S.A.S planet
Low density settlements	AHB	SIN	275E	AHB-SIN-275E	12/1969	Geological Survey	Programa S.A.S planet
Low density settlements	AHB	SIN	275S	AHB-SIN-275S	12/1969	Geological Survey	Programa S.A.S planet
Low density settlements	AHB	SIN	276	AHB-SIN-276	12/1969	Geological Survey	Programa S.A.S planet
Low density settlements	AHB	SIN	277N	AHB-SIN-277N	12/1969	Geological Survey	Programa S.A.S planet
Low density settlements	AHB	SIN	277W	AHB-SIN-277W	12/1969	Geological Survey	Programa S.A.S planet
Low density settlements	AHB	SIN	277E	AHB-SIN-277E	12/1969	Geological Survey	Programa S.A.S planet
Low density settlements	AHB	SIN	277S	AHB-SIN-277S	12/1969	Geological Survey	Programa S.A.S planet
Low density settlements	AHB	SIN	278	AHB-SIN-278	12/1969	Geological Survey	Programa S.A.S planet
Low density settlements	AHB	SIN	279	AHB-SIN-279	12/1969	Geological Survey	Programa S.A.S planet
Low density settlements	AHB	SIN	280	AHB-SIN-280	12/1969	Geological Survey	Programa S.A.S planet
Low density settlements	AHB	SIN	281	AHB-SIN-281	12/1969	Geological Survey	Programa S.A.S planet
Low density settlements	AHB	SIN	282	AHB-SIN-282	12/1969	Geological Survey	Programa S.A.S planet
Low density settlements	AHB	SIN	283	AHB-SIN-283	12/1969	Geological Survey	Programa S.A.S planet
Low density settlements	AHB	DAR	001	AHB-DAR-001	10/2007	Geological Survey	Programa S.A.S planet
Low density settlements	AHB	DAR	002	AHB-DAR-002	10/2007	Geological Survey	Programa S.A.S planet
Low density settlements	AHB	DAR	003	AHB-DAR-003	10/2007	Geological Survey	Programa S.A.S planet
Low density settlements	AHB	DAR	004	AHB-DAR-004	10/2007	Geological Survey	Programa S.A.S planet
Low density settlements	AHB	DAR	005	AHB-DAR-005	10/2007	Geological Survey	Programa S.A.S planet
Low density settlements	AHB	DAR	006	AHB-DAR-006	10/2007	Geological Survey	Programa S.A.S planet
Low density settlements	AHB	DAR	007	AHB-DAR-007	10/2007	Geological Survey	Programa S.A.S planet
Low density settlements	AHB	DAR	008	AHB-DAR-008	10/2007	Geological Survey	Programa S.A.S planet
Low density settlements	AHB	DAR	009	AHB-DAR-009	10/2007	Geological Survey	Programa S.A.S planet
Low density settlements	AHB	DAR	010	AHB-DAR-010	10/2007	Digital Globe
Low density settlements	AHB	DAR	011	AHB-DAR-011	10/2007	Digital Globe
Low density settlements	AHB	DAR	012	AHB-DAR-012	10/2007	Digital Globe
Low density settlements	AHB	DAR	013	AHB-DAR-013	10/2007	Digital Globe
Low density settlements	AHB	DAR	014-1	AHB-DAR-014-1	10/2007	Digital Globe
Low density settlements	AHB	DAR	014-2	AHB-DAR-014-2	10/2007	Digital Globe
Low density settlements	AHB	DAR	015N	AHB-DAR-015N	10/2007	Digital Globe
Low density settlements	AHB	DAR	015W	AHB-DAR-015W	10/2007	Digital Globe
Low density settlements	AHB	DAR	015E	AHB-DAR-015E	10/2007	Digital Globe
Low density settlements	AHB	DAR	015S	AHB-DAR-015S	10/2007	Digital Globe
Low density settlements	AHB	DAR	016N	AHB-DAR-016N	10/2007	Digital Globe
Low density settlements	AHB	DAR	016W	AHB-DAR-016W	10/2007	Digital Globe
Low density settlements	AHB	DAR	016E	AHB-DAR-016E	10/2007	Digital Globe
Low density settlements	AHB	DAR	016S	AHB-DAR-016S	10/2007	Digital Globe
Low density settlements	AHB	DAR	017	AHB-DAR-017	10/2007	Digital Globe
Low density settlements	AHB	DAR	018	AHB-DAR-018	10/2007	Digital Globe
Low density settlements	AHB	DAR	019	AHB-DAR-019	10/2007	Digital Globe
Low density settlements	AHB	DAR	020	AHB-DAR-020	10/2007	Digital Globe
Low density settlements	AHB	DAR	021	AHB-DAR-021	10/2007	Digital Globe
Low density settlements	AHB	DAR	022	AHB-DAR-022	10/2007	Digital Globe
Low density settlements	AHB	DAR	023	AHB-DAR-023	10/2007	Digital Globe
Low density settlements	AHB	DAR	024N	AHB-DAR-024N	10/2007	Digital Globe	Programa S.A.S planet
Low density settlements	AHB	DAR	024W	AHB-DAR-024W	10/2007	Digital Globe	Programa S.A.S planet
Low density settlements	AHB	DAR	024E	AHB-DAR-024E	10/2007	Digital Globe	Programa S.A.S planet
Low density settlements	AHB	DAR	024S	AHB-DAR-024S	10/2007	Digital Globe	Programa S.A.S planet
Low density settlements	AHB	DAR	025-1	AHB-DAR-025-1	01/2014	Digital Globe	Programa S.A.S planet
Low density settlements	AHB	DAR	025-2	AHB-DAR-025-2	01/2014	Digital Globe	Programa S.A.S planet
Low density settlements	AHB	DAR	026N	AHB-DAR-026N	01/2014	Digital Globe	Programa S.A.S planet
Low density settlements	AHB	DAR	026W	AHB-DAR-026W	01/2014	Digital Globe	Programa S.A.S planet
Low density settlements	AHB	DAR	026E	AHB-DAR-026E	01/2014	Digital Globe	Programa S.A.S planet
Low density settlements	AHB	DAR	026S	AHB-DAR-026S	01/2014	Digital Globe	Programa S.A.S planet
Low density settlements	AHB	DAR	027N	AHB-DAR-027N	01/2014	Digital Globe	Programa S.A.S planet
Low density settlements	AHB	DAR	027W	AHB-DAR-027W	01/2014	Digital Globe	Programa S.A.S planet
Low density settlements	AHB	DAR	027E	AHB-DAR-027E	01/2014	Digital Globe	Programa S.A.S planet
Low density settlements	AHB	DAR	027S	AHB-DAR-027S	01/2014	Digital Globe	Programa S.A.S planet
Low density settlements	AHB	DAR	028N	AHB-DAR-028N	01/2014	Digital Globe	Programa S.A.S planet
Low density settlements	AHB	DAR	028W	AHB-DAR-028W	01/2014	Digital Globe	Programa S.A.S planet
Low density settlements	AHB	DAR	028E	AHB-DAR-028E	01/2014	Digital Globe	Programa S.A.S planet
Low density settlements	AHB	DAR	028S	AHB-DAR-028S	01/2014	Digital Globe	Programa S.A.S planet
Low density settlements	AHB	DAR	029N	AHB-DAR-029N	01/2014	Digital Globe	Programa S.A.S planet
Low density settlements	AHB	DAR	029W	AHB-DAR-029W	01/2014	Digital Globe	Programa S.A.S planet
Low density settlements	AHB	DAR	029E	AHB-DAR-029E	01/2014	Digital Globe	Programa S.A.S planet
Low density settlements	AHB	DAR	029S	AHB-DAR-029S	01/2014	Digital Globe	Programa S.A.S planet
Low density settlements	AHB	DAR	030N	AHB-DAR-030N	01/2014	Digital Globe	Programa S.A.S planet
Low density settlements	AHB	DAR	030W	AHB-DAR-030W	01/2014	Digital Globe	Programa S.A.S planet
Low density settlements	AHB	DAR	030E	AHB-DAR-030E	01/2014	Digital Globe	Programa S.A.S planet
Low density settlements	AHB	DAR	030S	AHB-DAR-030S	01/2014	Digital Globe	Programa S.A.S planet
Low density settlements	AHB	DAR	031-1	AHB-DAR-031-1	01/2014	Digital Globe	Programa S.A.S planet
Low density settlements	AHB	DAR	031-2	AHB-DAR-031-2	01/2014	Digital Globe	Programa S.A.S planet
Low density settlements	AHB	DAR	032	AHB-DAR-032	01/2014	Digital Globe	Programa S.A.S planet
Low density settlements	AHB	DAR	033-1	AHB-DAR-033-1	12/2013	Digital Globe	Programa S.A.S planet
Low density settlements	AHB	DAR	033-2	AHB-DAR-033-2	12/2013	Digital Globe	Programa S.A.S planet
Low density settlements	AHB	DAR	034	AHB-DAR-034	12/2013	Digital Globe	Programa S.A.S planet
Low density settlements	AHB	DAR	035	AHB-DAR-035	12/2013	Digital Globe	Programa S.A.S planet
Low density settlements	AHB	DAR	036N	AHB-DAR-036N	12/2013	Digital Globe	Programa S.A.S planet
Low density settlements	AHB	DAR	036W	AHB-DAR-036W	12/2013	Digital Globe	Programa S.A.S planet
Low density settlements	AHB	DAR	036E	AHB-DAR-036E	12/2013	Digital Globe	Programa S.A.S planet
Low density settlements	AHB	DAR	036S	AHB-DAR-036S	12/2013	Digital Globe	Programa S.A.S planet
Low density settlements	AHB	DAR	037N	AHB-DAR-037N	12/2013	Digital Globe	Programa S.A.S planet
Low density settlements	AHB	DAR	037W	AHB-DAR-037W	12/2013	Digital Globe	Programa S.A.S planet
Low density settlements	AHB	DAR	037E	AHB-DAR-037E	12/2013	Digital Globe	Programa S.A.S planet
Low density settlements	AHB	DAR	037S	AHB-DAR-037S	12/2013	Digital Globe	Programa S.A.S planet
Low density settlements	AHB	DAR	038-1	AHB-DAR-038-1	12/2013	Digital Globe	Programa S.A.S planet
Low density settlements	AHB	DAR	038-2	AHB-DAR-038-2	12/2013	Digital Globe	Programa S.A.S planet
Low density settlements	AHB	DAR	039N	AHB-DAR-039N	12/2013	Digital Globe	Programa S.A.S planet
Low density settlements	AHB	DAR	039W	AHB-DAR-039W	12/2013	Digital Globe	Programa S.A.S planet
Low density settlements	AHB	DAR	039E	AHB-DAR-039E	12/2013	Digital Globe	Programa S.A.S planet
Low density settlements	AHB	DAR	039S	AHB-DAR-039S	12/2013	Digital Globe	Programa S.A.S planet
Low density settlements	AHB	DAR	040	AHB-DAR-040	07/2006	Digital Globe	Programa S.A.S planet
Low density settlements	AHB	DAR	041	AHB-DAR-041	07/2006	Digital Globe	Programa S.A.S planet
Low density settlements	AHB	DAR	042N	AHB-DAR-042N	07/2006	Digital Globe
Low density settlements	AHB	DAR	042W	AHB-DAR-042W	07/2006	Digital Globe
Low density settlements	AHB	DAR	042E	AHB-DAR-042E	07/2006	Digital Globe
Low density settlements	AHB	DAR	042S	AHB-DAR-042S	07/2006	Digital Globe
Low density settlements	AHB	DAR	043N	AHB-DAR-043N	01/2014	Digital Globe
Low density settlements	AHB	DAR	043W	AHB-DAR-043W	01/2014	Digital Globe
Low density settlements	AHB	DAR	043E	AHB-DAR-043E	01/2014	Digital Globe
Low density settlements	AHB	DAR	043S	AHB-DAR-043S	01/2014	Digital Globe
Low density settlements	AHB	DAR	044N	AHB-DAR-044N	01/2014	Digital Globe
Low density settlements	AHB	DAR	044W	AHB-DAR-044W	01/2014	Digital Globe
Low density settlements	AHB	DAR	044E	AHB-DAR-044E	01/2014	Digital Globe
Low density settlements	AHB	DAR	044S	AHB-DAR-044S	01/2014	Digital Globe
Low density settlements	AHB	DAR	045-1	AHB-DAR-045-1	01/2014	Digital Globe
Low density settlements	AHB	DAR	045-2	AHB-DAR-045-2	01/2014	Digital Globe
Low density settlements	AHB	DAR	046-1	AHB-DAR-046-1	01/2014	Digital Globe
Low density settlements	AHB	DAR	046-2	AHB-DAR-046-2	01/2014	Digital Globe
Low density settlements	AHB	DAR	047-1	AHB-DAR-047-1	01/2014	Digital Globe
Low density settlements	AHB	DAR	047-2	AHB-DAR-047-2	01/2014	Digital Globe
Low density settlements	AHB	DAR	048-1	AHB-DAR-048-1	01/2014	Digital Globe
Low density settlements	AHB	DAR	048-2	AHB-DAR-048-2	01/2014	Digital Globe
Low density settlements	AHB	DAR	049-1	AHB-DAR-049-1	01/2014	Digital Globe
Low density settlements	AHB	DAR	049-2	AHB-DAR-049-2	01/2014	Digital Globe
Low density settlements	AHB	DAR	050-1	AHB-DAR-050-1	01/2014	Digital Globe
Low density settlements	AHB	DAR	050-2	AHB-DAR-050-2	01/2014	Digital Globe
Low density settlements	AHB	DAR	051-1	AHB-DAR-051-1	01/2014	Digital Globe
Low density settlements	AHB	DAR	051-2	AHB-DAR-051-2	01/2014	Digital Globe
Low density settlements	AHB	DAR	052N	AHB-DAR-052N	01/2014	Digital Globe
Low density settlements	AHB	DAR	052W	AHB-DAR-052W	01/2014	Digital Globe
Low density settlements	AHB	DAR	052E	AHB-DAR-052E	01/2014	Digital Globe
Low density settlements	AHB	DAR	052S	AHB-DAR-052S	01/2014	Digital Globe
Low density settlements	AHB	DAR	053	AHB-DAR-053	01/2014	Digital Globe
Low density settlements	AHB	DAR	054	AHB-DAR-054	01/2014	Digital Globe
Low density settlements	AHB	DAR	055	AHB-DAR-055	01/2014	Digital Globe
Low density settlements	AHB	DAR	056	AHB-DAR-056	01/2014	Digital Globe
Low density settlements	AHB	DAR	057N	AHB-DAR-057N	06/2015	Digital Globe
Low density settlements	AHB	DAR	057W	AHB-DAR-057W	06/2015	Digital Globe
Low density settlements	AHB	DAR	057E	AHB-DAR-057E	06/2015	Digital Globe
Low density settlements	AHB	DAR	057S	AHB-DAR-057S	06/2015	Digital Globe
Low density settlements	AHB	DAR	058	AHB-DAR-058	06/2015	Digital Globe
Low density settlements	AHB	DAR	059N	AHB-DAR-059N	06/2015	Digital Globe
Low density settlements	AHB	DAR	059W	AHB-DAR-059W	06/2015	Digital Globe
Low density settlements	AHB	DAR	059E	AHB-DAR-059E	06/2015	Digital Globe
Low density settlements	AHB	DAR	059S	AHB-DAR-059S	06/2015	Digital Globe
Low density settlements	AHB	DAR	060-1	AHB-DAR-060-1	06/2015	Digital Globe
Low density settlements	AHB	DAR	060-2	AHB-DAR-060-2	06/2015	Digital Globe
Low density settlements	AHB	DAR	061	AHB-DAR-061	01/2014	Digital Globe
Low density settlements	AHB	DAR	062	AHB-DAR-062	01/2014	Digital Globe
Low density settlements	AHB	DAR	063	AHB-DAR-063	01/2014	Digital Globe
Low density settlements	AHB	DAR	064	AHB-DAR-064	01/2014	Digital Globe
Low density settlements	AHB	DAR	065	AHB-DAR-065	01/2014	Digital Globe
Low density settlements	AHB	DAR	066N	AHB-DAR-066N	12/2013	Digital Globe
Low density settlements	AHB	DAR	066W	AHB-DAR-066W	12/2013	Digital Globe
Low density settlements	AHB	DAR	066E	AHB-DAR-066E	12/2013	Digital Globe
Low density settlements	AHB	DAR	066S	AHB-DAR-066S	12/2013	Digital Globe
Low density settlements	AHB	DAR	067	AHB-DAR-067	12/2013	Digital Globe
Low density settlements	AHB	DAR	068N	AHB-DAR-068N	12/2013	Digital Globe
Low density settlements	AHB	DAR	068W	AHB-DAR-068W	12/2013	Digital Globe
Low density settlements	AHB	DAR	068E	AHB-DAR-068E	12/2013	Digital Globe
Low density settlements	AHB	DAR	068S	AHB-DAR-068S	12/2013	Digital Globe
Low density settlements	AHB	DAR	069N	AHB-DAR-069N	12/2013	Digital Globe
Low density settlements	AHB	DAR	069W	AHB-DAR-069W	12/2013	Digital Globe
Low density settlements	AHB	DAR	069E	AHB-DAR-069E	12/2013	Digital Globe
Low density settlements	AHB	DAR	069S	AHB-DAR-069S	12/2013	Digital Globe
Low density settlements	AHB	DAR	070	AHB-DAR-070	12/2013	Digital Globe
Low density settlements	AHB	DAR	071	AHB-DAR-071	06/2012	Digital Globe
Low density settlements	AHB	DAR	072	AHB-DAR-072	06/2012	Digital Globe
Low density settlements	AHB	DAR	073	AHB-DAR-073	06/2012	Digital Globe
Low density settlements	AHB	DAR	074	AHB-DAR-074	06/2012	Digital Globe
Low density settlements	AHB	DAR	075	AHB-DAR-075	06/2012	Digital Globe
Low density settlements	AHB	DAR	076	AHB-DAR-076	06/2012	Digital Globe
Low density settlements	AHB	DAR	077N	AHB-DAR-077N	06/2012	Digital Globe
Low density settlements	AHB	DAR	077W	AHB-DAR-077W	06/2012	Digital Globe
Low density settlements	AHB	DAR	077E	AHB-DAR-077E	06/2012	Digital Globe
Low density settlements	AHB	DAR	077S	AHB-DAR-077S	06/2012	Digital Globe
Low density settlements	AHB	DAR	078N	AHB-DAR-078N	03/2011	Digital Globe
Low density settlements	AHB	DAR	078W	AHB-DAR-078W	03/2011	Digital Globe
Low density settlements	AHB	DAR	078E	AHB-DAR-078E	03/2011	Digital Globe
Low density settlements	AHB	DAR	078S	AHB-DAR-078S	03/2011	Digital Globe
Low density settlements	AHB	DAR	079N	AHB-DAR-079N	03/2011	Digital Globe
Low density settlements	AHB	DAR	079W	AHB-DAR-079W	03/2011	Digital Globe
Low density settlements	AHB	DAR	079E	AHB-DAR-079E	03/2011	Digital Globe
Low density settlements	AHB	DAR	079S	AHB-DAR-079S	03/2011	Digital Globe
Low density settlements	AHB	DAR	080	AHB-DAR-080	03/2011	Digital Globe	Programa S.A.S planet
Low density settlements	AHB	DAR	081	AHB-DAR-081	06/2012	Digital Globe	Programa S.A.S planet
Low density settlements	AHB	DAR	082	AHB-DAR-082	06/2012	Digital Globe	Programa S.A.S planet
Low density settlements	AHB	DAR	083	AHB-DAR-083	06/2012	Digital Globe	Programa S.A.S planet
Low density settlements	AHB	DAR	084	AHB-DAR-084	06/2012	Digital Globe	Programa S.A.S planet
Low density settlements	AHB	DAR	085	AHB-DAR-085	06/2012	Digital Globe	Programa S.A.S planet
Low density settlements	AHB	DAR	086	AHB-DAR-086	06/2012	Digital Globe	Programa S.A.S planet
Low density settlements	AHB	DAR	087	AHB-DAR-087	06/2012	Digital Globe	Programa S.A.S planet
Low density settlements	AHB	DAR	088	AHB-DAR-088	06/2012	Digital Globe	Programa S.A.S planet
Low density settlements	AHB	DAR	089	AHB-DAR-089	06/2012	Digital Globe	Programa S.A.S planet
Low density settlements	AHB	DAR	090	AHB-DAR-090	06/2012	Digital Globe	Programa S.A.S planet
Low density settlements	AHB	DAR	091	AHB-DAR-091	06/2012	Digital Globe	Programa S.A.S planet
Low density settlements	AHB	DAR	092	AHB-DAR-092	06/2012	Digital Globe	Programa S.A.S planet
Low density settlements	AHB	DAR	093	AHB-DAR-093	06/2012	Digital Globe	Programa S.A.S planet
Low density settlements	AHB	DAR	094	AHB-DAR-094	06/2012	Digital Globe	Programa S.A.S planet
Low density settlements	AHB	DAR	095	AHB-DAR-095	12/1969	Geological Survey	Programa S.A.S planet
Low density settlements	AHB	DAR	096	AHB-DAR-096	12/1969	Geological Survey	Programa S.A.S planet
Low density settlements	AHB	DAR	097	AHB-DAR-097	12/1969	Geological Survey	Programa S.A.S planet
Low density settlements	AHB	DAR	098	AHB-DAR-098	12/1969	Geological Survey	Programa S.A.S planet
Low density settlements	AHB	DAR	099	AHB-DAR-099	12/1969	Geological Survey	Programa S.A.S planet
Low density settlements	AHB	DAR	100	AHB-DAR-100	12/1969	Geological Survey	Programa S.A.S planet
Low density settlements	AHB	DAR	101	AHB-DAR-101	12/1969	Geological Survey	Programa S.A.S planet
Low density settlements	AHB	DAR	102	AHB-DAR-102	12/1969	Geological Survey	Programa S.A.S planet
Low density settlements	AHB	DAR	103	AHB-DAR-103	12/1969	Geological Survey	Programa S.A.S planet
Low density settlements	AHB	DAR	104	AHB-DAR-104	12/1969	Geological Survey	Programa S.A.S planet
Low density settlements	AHB	DAR	105	AHB-DAR-105	12/1969	Geological Survey	Programa S.A.S planet
Low density settlements	AHB	DAR	106	AHB-DAR-106	12/1969	Geological Survey	Programa S.A.S planet
Low density settlements	AHB	DAR	107	AHB-DAR-107	12/1969	Geological Survey	Programa S.A.S planet
Low density settlements	AHB	DAR	108	AHB-DAR-108	12/1969	Geological Survey	Programa S.A.S planet
Low density settlements	AHB	DAR	109	AHB-DAR-109	12/1969	Geological Survey	Programa S.A.S planet
Low density settlements	AHB	DAR	110	AHB-DAR-110	12/1969	Geological Survey	Programa S.A.S planet
Low density settlements	AHB	DAR	111	AHB-DAR-111	12/1969	Geological Survey	Programa S.A.S planet
Low density settlements	AHB	DAR	112	AHB-DAR-112	12/1969	Geological Survey	Programa S.A.S planet
Low density settlements	AHB	DAR	113	AHB-DAR-113	12/1969	Geological Survey	Programa S.A.S planet
Low density settlements	AHB	DAR	114	AHB-DAR-114	12/1969	Geological Survey	Programa S.A.S planet
Low density settlements	AHB	DAR	115	AHB-DAR-115	12/1969	Geological Survey	Programa S.A.S planet
Low density settlements	AHB	DAR	116N	AHB-DAR-116N	12/1969	Geological Survey	Programa S.A.S planet
Low density settlements	AHB	DAR	116W	AHB-DAR-116W	12/1969	Geological Survey	Programa S.A.S planet
Low density settlements	AHB	DAR	116E	AHB-DAR-116E	12/1969	Geological Survey	Programa S.A.S planet
Low density settlements	AHB	DAR	116S	AHB-DAR-116S	12/1969	Geological Survey	Programa S.A.S planet
Low density settlements	AHB	DAR	117	AHB-DAR-117	12/1969	Geological Survey	Programa S.A.S planet
Low density settlements	AHB	DAR	118	AHB-DAR-118	12/1969	Geological Survey	Programa S.A.S planet
Low density settlements	AHB	DAR	119	AHB-DAR-119	12/1969	Geological Survey	Programa S.A.S planet
Low density settlements	AHB	DAR	120	AHB-DAR-120	12/1969	Geological Survey	Programa S.A.S planet
Low density settlements	AHB	DAR	121	AHB-DAR-121	12/1969	Geological Survey	Programa S.A.S planet
Low density settlements	AHB	DAR	122	AHB-DAR-122	12/1969	Geological Survey	Programa S.A.S planet
Low density settlements	AHB	DAR	123N	AHB-DAR-123N	12/1969	Geological Survey	Programa S.A.S planet
Low density settlements	AHB	DAR	123W	AHB-DAR-123W	12/1969	Geological Survey	Programa S.A.S planet
Low density settlements	AHB	DAR	123E	AHB-DAR-123E	12/1969	Geological Survey	Programa S.A.S planet
Low density settlements	AHB	DAR	123S	AHB-DAR-123S	12/1969	Geological Survey	Programa S.A.S planet
Low density settlements	AHB	DAR	124	AHB-DAR-124	12/1969	Geological Survey	Programa S.A.S planet
Low density settlements	AHB	DAR	125	AHB-DAR-125	12/1969	Geological Survey	Programa S.A.S planet
Low density settlements	AHB	DAR	126	AHB-DAR-126	12/1969	Geological Survey	Programa S.A.S planet
Low density settlements	AHB	DAR	127	AHB-DAR-127	12/1969	Geological Survey	Programa S.A.S planet
Low density settlements	AHB	DAR	128	AHB-DAR-128	12/1969	Geological Survey	Programa S.A.S planet
Low density settlements	AHB	DAR	129	AHB-DAR-129	12/1969	Geological Survey	Programa S.A.S planet
Low density settlements	AHB	DAR	130	AHB-DAR-130	12/1969	Geological Survey	Programa S.A.S planet
Low density settlements	AHB	DAR	131	AHB-DAR-131	12/1969	Geological Survey	Programa S.A.S planet
Low density settlements	AHB	DAR	132	AHB-DAR-132	12/1969	Geological Survey	Programa S.A.S planet
Low density settlements	AHB	DAR	133	AHB-DAR-133	12/1969	Geological Survey	Programa S.A.S planet
Low density settlements	AHB	DAR	134	AHB-DAR-134	12/1969	Geological Survey	Programa S.A.S planet
Low density settlements	AHB	DAR	135	AHB-DAR-135	12/1969	Geological Survey	Programa S.A.S planet
Low density settlements	AHB	DAR	136	AHB-DAR-136	12/1969	Geological Survey	Programa S.A.S planet
Low density settlements	AHB	DAR	137	AHB-DAR-137	12/1969	Geological Survey	Programa S.A.S planet
Low density settlements	AHB	DAR	138	AHB-DAR-138	12/1969	Geological Survey	Programa S.A.S planet
Low density settlements	AHB	DAR	139	AHB-DAR-139	12/1969	Geological Survey	Programa S.A.S planet
Low density settlements	AHB	DAR	140	AHB-DAR-140	12/1969	Geological Survey	Programa S.A.S planet
Low density settlements	AHB	DAR	141	AHB-DAR-141	12/1969	Geological Survey	Programa S.A.S planet
Low density settlements	AHB	DAR	142	AHB-DAR-142	12/1969	Geological Survey	Programa S.A.S planet
Low density settlements	AHB	DAR	143	AHB-DAR-143	12/1969	Geological Survey	Programa S.A.S planet
Low density settlements	AHB	DAR	144N	AHB-DAR-144N	12/1969	Geological Survey	Programa S.A.S planet
Low density settlements	AHB	DAR	144W	AHB-DAR-144W	12/1969	Geological Survey	Programa S.A.S planet
Low density settlements	AHB	DAR	144E	AHB-DAR-144E	12/1969	Geological Survey	Programa S.A.S planet
Low density settlements	AHB	DAR	144S	AHB-DAR-144S	12/1969	Geological Survey	Programa S.A.S planet
Low density settlements	AHB	DAR	145	AHB-DAR-145	12/1969	Geological Survey	Programa S.A.S planet
Low density settlements	AHB	DAR	146	AHB-DAR-146	12/1969	Geological Survey	Programa S.A.S planet
Low density settlements	AHB	DAR	147	AHB-DAR-147	12/1969	Geological Survey	Programa S.A.S planet
Low density settlements	AHB	DAR	148	AHB-DAR-148	12/1969	Geological Survey	Programa S.A.S planet
Low density settlements	AHB	DAR	149	AHB-DAR-149	12/1969	Geological Survey	Programa S.A.S planet
Low density settlements	AHB	DAR	150	AHB-DAR-150	12/1969	Geological Survey	Programa S.A.S planet
Low density settlements	AHB	DAR	151	AHB-DAR-151	12/1969	Geological Survey	Programa S.A.S planet
Low density settlements	AHB	DAR	152	AHB-DAR-152	12/1969	Geological Survey	Programa S.A.S planet
Low density settlements	AHB	DAR	153N	AHB-DAR-153N	12/1969	Geological Survey	Programa S.A.S planet
Low density settlements	AHB	DAR	153W	AHB-DAR-153W	12/1969	Geological Survey	Programa S.A.S planet
Low density settlements	AHB	DAR	153E	AHB-DAR-153E	12/1969	Geological Survey	Programa S.A.S planet
Low density settlements	AHB	DAR	153S	AHB-DAR-153S	12/1969	Geological Survey	Programa S.A.S planet
Low density settlements	AHB	DAR	154N	AHB-DAR-154N	12/1969	Geological Survey	Programa S.A.S planet
Low density settlements	AHB	DAR	154W	AHB-DAR-154W	12/1969	Geological Survey	Programa S.A.S planet
Low density settlements	AHB	DAR	154E	AHB-DAR-154E	12/1969	Geological Survey	Programa S.A.S planet
Low density settlements	AHB	DAR	154S	AHB-DAR-154S	12/1969	Geological Survey	Programa S.A.S planet
Low density settlements	AHB	DAR	155	AHB-DAR-155	12/1969	Geological Survey	Programa S.A.S planet
Low density settlements	AHB	DAR	156	AHB-DAR-156	12/1969	Geological Survey	Programa S.A.S planet
Low density settlements	AHB	DAR	157N	AHB-DAR-157N	12/1969	Geological Survey	Programa S.A.S planet
Low density settlements	AHB	DAR	157W	AHB-DAR-157W	12/1969	Geological Survey	Programa S.A.S planet
Low density settlements	AHB	DAR	157E	AHB-DAR-157E	12/1969	Geological Survey	Programa S.A.S planet
Low density settlements	AHB	DAR	157S	AHB-DAR-157S	12/1969	Geological Survey	Programa S.A.S planet
Low density settlements	AHB	DAR	158	AHB-DAR-158	12/1969	Geological Survey	Programa S.A.S planet
Low density settlements	AHB	DAR	159	AHB-DAR-159	12/1969	Geological Survey	Programa S.A.S planet
Low density settlements	AHB	DAR	160	AHB-DAR-160	12/1969	Geological Survey	Programa S.A.S planet
Low density settlements	AHB	DAR	161	AHB-DAR-161	12/1969	Geological Survey	Programa S.A.S planet
Low density settlements	AHB	DAR	162N	AHB-DAR-162N	12/1969	Geological Survey	Programa S.A.S planet
Low density settlements	AHB	DAR	162W	AHB-DAR-162W	12/1969	Geological Survey	Programa S.A.S planet
Low density settlements	AHB	DAR	162E	AHB-DAR-162E	12/1969	Geological Survey	Programa S.A.S planet
Low density settlements	AHB	DAR	162S	AHB-DAR-162S	12/1969	Geological Survey	Programa S.A.S planet
Low density settlements	AHB	DAR	163	AHB-DAR-163	12/1969	Geological Survey	Programa S.A.S planet
Low density settlements	AHB	DAR	164N	AHB-DAR-164N	12/1969	Geological Survey	Programa S.A.S planet
Low density settlements	AHB	DAR	164W	AHB-DAR-164W	12/1969	Geological Survey	Programa S.A.S planet
Low density settlements	AHB	DAR	164E	AHB-DAR-164E	12/1969	Geological Survey	Programa S.A.S planet
Low density settlements	AHB	DAR	164S	AHB-DAR-164S	12/1969	Geological Survey	Programa S.A.S planet
Low density settlements	AHB	DAR	165	AHB-DAR-165	12/1969	Geological Survey	Programa S.A.S planet
Low density settlements	AHB	DAR	166	AHB-DAR-166	12/1969	Geological Survey	Programa S.A.S planet
Low density settlements	AHB	DAR	167	AHB-DAR-167	12/1969	Geological Survey	Programa S.A.S planet
Low density settlements	AHB	DAR	168	AHB-DAR-168	12/1969	Geological Survey	Programa S.A.S planet
Low density settlements	AHB	DAR	169	AHB-DAR-169	12/1969	Geological Survey	Programa S.A.S planet
Low density settlements	AHB	DAR	170	AHB-DAR-170	12/1969	Geological Survey	Programa S.A.S planet
Low density settlements	AHB	DAR	171	AHB-DAR-171	12/1969	Geological Survey	Programa S.A.S planet
Low density settlements	AHB	DAR	172	AHB-DAR-172	12/1969	Geological Survey	Programa S.A.S planet
Low density settlements	AHB	DAR	173	AHB-DAR-173	12/1969	Geological Survey	Programa S.A.S planet
Low density settlements	AHB	DAR	174	AHB-DAR-174	12/1969	Geological Survey	Programa S.A.S planet
Low density settlements	AHB	DAR	175	AHB-DAR-175	12/1969	Geological Survey	Programa S.A.S planet
Low density settlements	AHB	DAR	176	AHB-DAR-176	12/1969	Geological Survey	Programa S.A.S planet
Low density settlements	AHB	DAR	177	AHB-DAR-177	12/1969	Geological Survey	Programa S.A.S planet
Low density settlements	AHB	DAR	178	AHB-DAR-178	12/1969	Geological Survey	Programa S.A.S planet
Low density settlements	AHB	DAR	179	AHB-DAR-179	12/1969	Geological Survey	Programa S.A.S planet
Low density settlements	AHB	DAR	180	AHB-DAR-180	12/1969	Geological Survey	Programa S.A.S planet
Low density settlements	AHB	DAR	181	AHB-DAR-181	12/1969	Geological Survey	Programa S.A.S planet
Low density settlements	AHB	DAR	182	AHB-DAR-182	12/1969	Geological Survey	Programa S.A.S planet
Low density settlements	AHB	DAR	183	AHB-DAR-183	12/1969	Geological Survey	Programa S.A.S planet
Low density settlements	AHB	DAR	184	AHB-DAR-184	12/1969	Geological Survey	Programa S.A.S planet
Low density settlements	AHB	DAR	185	AHB-DAR-185	12/1969	Geological Survey	Programa S.A.S planet
Low density settlements	AHB	DAR	186	AHB-DAR-186	12/1969	Geological Survey	Programa S.A.S planet
Low density settlements	AHB	DAR	187	AHB-DAR-187	12/1969	Geological Survey	Programa S.A.S planet
Low density settlements	AHB	DAR	188	AHB-DAR-188	12/1969	Geological Survey	Programa S.A.S planet
Low density settlements	AHB	DAR	189	AHB-DAR-189	12/1969	Geological Survey	Programa S.A.S planet
Low density settlements	AHB	DAR	190	AHB-DAR-190	12/1969	Geological Survey	Programa S.A.S planet
Low density settlements	AHB	DAR	191	AHB-DAR-191	12/1969	Geological Survey	Programa S.A.S planet
Low density settlements	AHB	DAR	192	AHB-DAR-192	12/1969	Geological Survey	Programa S.A.S planet
Low density settlements	AHB	DAR	193	AHB-DAR-193	12/1969	Geological Survey	Programa S.A.S planet
Low density settlements	AHB	DAR	194	AHB-DAR-194	12/1969	Geological Survey	Programa S.A.S planet
Low density settlements	AHB	DAR	195	AHB-DAR-195	12/1969	Geological Survey	Programa S.A.S planet
Low density settlements	AHB	DAR	196	AHB-DAR-196	12/1969	Geological Survey	Programa S.A.S planet
Low density settlements	AHB	DAR	197N	AHB-DAR-197N	12/1969	Geological Survey	Programa S.A.S planet
Low density settlements	AHB	DAR	197W	AHB-DAR-197W	12/1969	Geological Survey	Programa S.A.S planet
Low density settlements	AHB	DAR	197E	AHB-DAR-197E	12/1969	Geological Survey	Programa S.A.S planet
Low density settlements	AHB	DAR	197S	AHB-DAR-197S	12/1969	Geological Survey	Programa S.A.S planet
Low density settlements	AHB	DAR	198N	AHB-DAR-198N	12/1969	Geological Survey	Programa S.A.S planet
Low density settlements	AHB	DAR	198W	AHB-DAR-198W	12/1969	Geological Survey	Programa S.A.S planet
Low density settlements	AHB	DAR	198E	AHB-DAR-198E	12/1969	Geological Survey	Programa S.A.S planet
Low density settlements	AHB	DAR	198S	AHB-DAR-198S	12/1969	Geological Survey	Programa S.A.S planet
Low density settlements	AHB	DAR	199N	AHB-DAR-199N	12/1969	Geological Survey	Programa S.A.S planet
Low density settlements	AHB	DAR	199W	AHB-DAR-199W	12/1969	Geological Survey	Programa S.A.S planet
Low density settlements	AHB	DAR	199E	AHB-DAR-199E	12/1969	Geological Survey	Programa S.A.S planet
Low density settlements	AHB	DAR	199S	AHB-DAR-199S	12/1969	Geological Survey	Programa S.A.S planet
Low density settlements	AHB	DAR	200N	AHB-DAR-200N	12/1969	Geological Survey	Programa S.A.S planet
Low density settlements	AHB	DAR	200W	AHB-DAR-200W	12/1969	Geological Survey	Programa S.A.S planet
Low density settlements	AHB	DAR	200E	AHB-DAR-200E	12/1969	Geological Survey	Programa S.A.S planet
Low density settlements	AHB	DAR	200S	AHB-DAR-200S	12/1969	Geological Survey	Programa S.A.S planet
Low density settlements	AHB	DAR	201N	AHB-DAR-201N	12/1969	Geological Survey	Programa S.A.S planet
Low density settlements	AHB	DAR	201W	AHB-DAR-201W	12/1969	Geological Survey	Programa S.A.S planet
Low density settlements	AHB	DAR	201E	AHB-DAR-201E	12/1969	Geological Survey	Programa S.A.S planet
Low density settlements	AHB	DAR	201S	AHB-DAR-201S	12/1969	Geological Survey	Programa S.A.S planet
Low density settlements	AHB	DAR	202N	AHB-DAR-202N	12/1969	Geological Survey	Programa S.A.S planet
Low density settlements	AHB	DAR	202W	AHB-DAR-202W	12/1969	Geological Survey	Programa S.A.S planet
Low density settlements	AHB	DAR	202E	AHB-DAR-202E	12/1969	Geological Survey	Programa S.A.S planet
Low density settlements	AHB	DAR	202S	AHB-DAR-202S	12/1969	Geological Survey	Programa S.A.S planet
Low density settlements	AHB	DAR	203	AHB-DAR-203	12/1969	Geological Survey	Programa S.A.S planet
Low density settlements	AHB	DAR	204	AHB-DAR-204	12/1969	Geological Survey	Programa S.A.S planet
Low density settlements	AHB	DAR	205	AHB-DAR-205	12/1969	Geological Survey	Programa S.A.S planet
Low density settlements	AHB	DAR	206	AHB-DAR-206	12/1969	Geological Survey	Programa S.A.S planet
Low density settlements	AHB	DAR	207N	AHB-DAR-207N	12/1969	Geological Survey	Programa S.A.S planet
Low density settlements	AHB	DAR	207W	AHB-DAR-207W	12/1969	Geological Survey	Programa S.A.S planet
Low density settlements	AHB	DAR	207E	AHB-DAR-207E	12/1969	Geological Survey	Programa S.A.S planet
Low density settlements	AHB	DAR	207S	AHB-DAR-207S	12/1969	Geological Survey	Programa S.A.S planet
Low density settlements	AHB	DAR	208	AHB-DAR-208	12/1969	Geological Survey	Programa S.A.S planet
Low density settlements	AHB	DAR	209	AHB-DAR-209	12/1969	Geological Survey	Programa S.A.S planet
Low density settlements	AHB	DAR	210	AHB-DAR-210	12/1969	Geological Survey	Programa S.A.S planet
Low density settlements	AHB	DAR	211	AHB-DAR-211	12/1969	Geological Survey	Programa S.A.S planet
Low density settlements	AHB	DAR	212	AHB-DAR-212	12/1969	Geological Survey	Programa S.A.S planet
Low density settlements	AHB	DAR	213	AHB-DAR-213	12/1969	Geological Survey	Programa S.A.S planet
Low density settlements	AHB	DAR	214	AHB-DAR-214	12/1969	Geological Survey	Programa S.A.S planet
Low density settlements	AHB	DAR	215	AHB-DAR-215	12/1969	Geological Survey	Programa S.A.S planet
Low density settlements	AHB	DAR	216	AHB-DAR-216	12/1969	Geological Survey	Programa S.A.S planet
Low density settlements	AHB	DAR	217N	AHB-DAR-217N	12/1969	Geological Survey	Programa S.A.S planet
Low density settlements	AHB	DAR	217W	AHB-DAR-217W	12/1969	Geological Survey	Programa S.A.S planet
Low density settlements	AHB	DAR	217E	AHB-DAR-217E	12/1969	Geological Survey	Programa S.A.S planet
Low density settlements	AHB	DAR	217S	AHB-DAR-217S	12/1969	Geological Survey	Programa S.A.S planet
Low density settlements	AHB	DAR	218	AHB-DAR-218	12/1969	Geological Survey	Programa S.A.S planet
Low density settlements	AHB	DAR	219	AHB-DAR-219	12/1969	Geological Survey	Programa S.A.S planet
Low density settlements	AHB	DAR	220	AHB-DAR-220	12/1969	Geological Survey	Programa S.A.S planet
Low density settlements	AHB	DAR	221	AHB-DAR-221	12/1969	Geological Survey	Programa S.A.S planet
Low density settlements	AHB	DAR	222	AHB-DAR-222	12/1969	Geological Survey	Programa S.A.S planet
Low density settlements	AHB	DAR	223N	AHB-DAR-223N	12/1969	Geological Survey	Programa S.A.S planet
Low density settlements	AHB	DAR	223W	AHB-DAR-223W	12/1969	Geological Survey	Programa S.A.S planet
Low density settlements	AHB	DAR	223E	AHB-DAR-223E	12/1969	Geological Survey	Programa S.A.S planet
Low density settlements	AHB	DAR	223S	AHB-DAR-223S	12/1969	Geological Survey	Programa S.A.S planet
Low density settlements	AHB	DAR	224	AHB-DAR-224	12/1969	Geological Survey	Programa S.A.S planet
Low density settlements	AHB	DAR	225	AHB-DAR-225	12/1969	Geological Survey	Programa S.A.S planet
Low density settlements	AHB	DAR	226	AHB-DAR-226	12/1969	Geological Survey	Programa S.A.S planet
Low density settlements	AHB	DAR	227	AHB-DAR-227	12/1969	Geological Survey	Programa S.A.S planet
Low density settlements	AHB	DAR	228	AHB-DAR-228	12/1969	Geological Survey	Programa S.A.S planet
Low density settlements	AHB	DAR	229-1	AHB-DAR-229-1	12/1969	Geological Survey	Programa S.A.S planet
Low density settlements	AHB	DAR	229-2	AHB-DAR-229-2	12/1969	Geological Survey
Low density settlements	AHB	DAR	230N	AHB-DAR-230N	12/1969	Geological Survey	Programa S.A.S planet
Low density settlements	AHB	DAR	230W	AHB-DAR-230W	12/1969	Geological Survey	Programa S.A.S planet
Low density settlements	AHB	DAR	230E	AHB-DAR-230E	12/1969	Geological Survey	Programa S.A.S planet
Low density settlements	AHB	DAR	230S	AHB-DAR-230S	12/1969	Geological Survey	Programa S.A.S planet
Low density settlements	AHB	DAR	231	AHB-DAR-231	10/2007	Geological Survey	Programa S.A.S planet
Low density settlements	AHB	DAR	232	AHB-DAR-232	10/2007	Geological Survey	Programa S.A.S planet
Low density settlements	AHB	DAR	233	AHB-DAR-233	10/2007	Geological Survey	Programa S.A.S planet
Low density settlements	AHB	DAR	234N	AHB-DAR-234N	01/2014	Digital Globe
Low density settlements	AHB	DAR	234W	AHB-DAR-234W	01/2014	Digital Globe
Low density settlements	AHB	DAR	234E	AHB-DAR-234E	01/2014	Digital Globe
Low density settlements	AHB	DAR	234S	AHB-DAR-234S	01/2014	Digital Globe
Low density settlements	AHB	DAR	235	AHB-DAR-235	01/2014	Digital Globe
Low density settlements	AHB	DAR	236	AHB-DAR-236	10/2007	Digital Globe
Low density settlements	AHB	DAR	237	AHB-DAR-237	01/2014	Digital Globe
		GUA	306
		SMR	83
		MAG	62
		SIN	283
		DAR	237

## Sheet: AHA
Int-Cat	Int-Code	ECU	Position Mark	GeoCode	Image Date	Satelite
High density settlements	AHA	MAG	001N	AHA-MAG-001N	12/2016	Astrium
High density settlements	AHA	MAG	001W	AHA-MAG-001W	12/2016	Astrium
High density settlements	AHA	MAG	001E	AHA-MAG-001E	12/2016	Astrium
High density settlements	AHA	MAG	001S	AHA-MAG-001S	12/2016	Astrium
High density settlements	AHA	MAG	002N	AHA-MAG-002N	03/2016	Digital Globe
High density settlements	AHA	MAG	002W	AHA-MAG-002W	03/2016	Digital Globe
High density settlements	AHA	MAG	002E	AHA-MAG-002E	03/2016	Digital Globe
High density settlements	AHA	MAG	002S	AHA-MAG-002S	03/2016	Digital Globe
High density settlements	AHA	MAG	003N	AHA-MAG-003N	03/2016	Digital Globe
High density settlements	AHA	MAG	003W	AHA-MAG-003W	03/2016	Digital Globe
High density settlements	AHA	MAG	003E	AHA-MAG-003E	03/2016	Digital Globe
High density settlements	AHA	MAG	003S	AHA-MAG-003S	03/2016	Digital Globe
High density settlements	AHA	MAG	004N	AHA-MAG-004N	06/2016	Digital Globe
High density settlements	AHA	MAG	004W	AHA-MAG-004W	06/2016	Digital Globe
High density settlements	AHA	MAG	004E	AHA-MAG-004E	06/2016	Digital Globe
High density settlements	AHA	MAG	004S	AHA-MAG-004S	06/2016	Digital Globe
High density settlements	AHA	MAG	005N	AHA-MAG-005N	03/2016	Digital Globe
High density settlements	AHA	MAG	005W	AHA-MAG-005W	03/2016	Digital Globe
High density settlements	AHA	MAG	005E	AHA-MAG-005E	03/2016	Digital Globe
High density settlements	AHA	MAG	005S	AHA-MAG-005S	03/2016	Digital Globe
High density settlements	AHA	MAG	006N	AHA-MAG-006N	03/2016	Digital Globe
High density settlements	AHA	MAG	006W	AHA-MAG-006W	03/2016	Digital Globe
High density settlements	AHA	MAG	006E	AHA-MAG-006E	03/2016	Digital Globe
High density settlements	AHA	MAG	006S	AHA-MAG-006S	03/2016	Digital Globe
High density settlements	AHA	MAG	007N	AHA-MAG-007N	03/2016	Digital Globe
High density settlements	AHA	MAG	007W	AHA-MAG-007W	03/2016	Digital Globe
High density settlements	AHA	MAG	007E	AHA-MAG-007E	03/2016	Digital Globe
High density settlements	AHA	MAG	007S	AHA-MAG-007S	03/2016	Digital Globe
High density settlements	AHA	MAG	008N	AHA-MAG-008N	03/2016	Digital Globe
High density settlements	AHA	MAG	008W	AHA-MAG-008W	03/2016	Digital Globe
High density settlements	AHA	MAG	008E	AHA-MAG-008E	03/2016	Digital Globe
High density settlements	AHA	MAG	008S	AHA-MAG-008S	03/2016	Digital Globe
High density settlements	AHA	MAG	009N	AHA-MAG-009N	07/2016	Digital Globe
High density settlements	AHA	MAG	009W	AHA-MAG-009W	07/2016	Digital Globe
High density settlements	AHA	MAG	009E	AHA-MAG-009E	07/2016	Digital Globe
High density settlements	AHA	MAG	009S	AHA-MAG-009S	07/2016	Digital Globe
High density settlements	AHA	MAG	010N	AHA-MAG-010N	07/2016	Digital Globe
High density settlements	AHA	MAG	010W	AHA-MAG-010W	07/2016	Digital Globe
High density settlements	AHA	MAG	010E	AHA-MAG-010E	07/2016	Digital Globe
High density settlements	AHA	MAG	010S	AHA-MAG-010S	07/2016	Digital Globe
High density settlements	AHA	SMR	001N	AHA-SMR-001N	01/2017	Digital Globe
High density settlements	AHA	SMR	001W	AHA-SMR-001W	01/2017	Digital Globe
High density settlements	AHA	SMR	001E	AHA-SMR-001E	01/2017	Digital Globe
High density settlements	AHA	SMR	001S	AHA-SMR-001S	01/2017	Digital Globe
High density settlements	AHA	SMR	002N	AHA-SMR-002N	01/2017	Digital Globe
High density settlements	AHA	SMR	002W	AHA-SMR-002W	01/2017	Digital Globe
High density settlements	AHA	SMR	002E	AHA-SMR-002E	01/2017	Digital Globe
High density settlements	AHA	SMR	002S	AHA-SMR-002S	01/2017	Digital Globe
High density settlements	AHA	SMR	003N	AHA-SMR-003N	01/2017	Digital Globe
High density settlements	AHA	SMR	003W	AHA-SMR-003W	01/2017	Digital Globe
High density settlements	AHA	SMR	003E	AHA-SMR-003E	01/2017	Digital Globe
High density settlements	AHA	SMR	003S	AHA-SMR-003S	01/2017	Digital Globe
High density settlements	AHA	SMR	004N	AHA-SMR-004N	03/2016	Digital Globe
High density settlements	AHA	SMR	004W	AHA-SMR-004W	03/2016	Digital Globe
High density settlements	AHA	SMR	004E	AHA-SMR-004E	03/2016	Digital Globe
High density settlements	AHA	SMR	004S	AHA-SMR-004S	03/2016	Digital Globe
High density settlements	AHA	SMR	005N	AHA-SMR-005N	11/2014	Digital Globe
High density settlements	AHA	SMR	005W	AHA-SMR-005W	11/2014	Digital Globe
High density settlements	AHA	SMR	005E	AHA-SMR-005E	11/2014	Digital Globe
High density settlements	AHA	SMR	005S	AHA-SMR-005S	11/2014	Digital Globe
High density settlements	AHA	SIN	006N	AHA-SIN-006N	12/2016	Astrium
High density settlements	AHA	SIN	006W	AHA-SIN-006W	12/2016	Astrium
High density settlements	AHA	SIN	006E	AHA-SIN-006E	12/2016	Astrium
High density settlements	AHA	SIN	006S	AHA-SIN-006S	12/2016	Astrium
High density settlements	AHA	SIN	007N	AHA-SIN-007N	12/2016	Astrium
High density settlements	AHA	SIN	007W	AHA-SIN-007W	12/2016	Astrium
High density settlements	AHA	SIN	007E	AHA-SIN-007E	12/2016	Astrium
High density settlements	AHA	SIN	007S	AHA-SIN-007S	12/2016	Astrium
High density settlements	AHA	DAR	001N	AHA-DAR-001N	07/2006	Astrium
High density settlements	AHA	DAR	001W	AHA-DAR-001W	07/2006	Astrium
High density settlements	AHA	DAR	001E	AHA-DAR-001E	07/2006	Astrium
High density settlements	AHA	DAR	001S	AHA-DAR-001S	07/2006	Astrium

## Sheet: AHP
Int-Cat	Int-Code	ECU	Position Mark	GeoCode	Image Date	Satelite
Palafitical settlements	AHP	MAG	001	AHP-MAG-001	03/2016	Astrium
Palafitical settlements	AHP	MAG	002-1	AHP-MAG-002-1	07/2016	Astrium
Palafitical settlements	AHP	MAG	002-2	AHP-MAG-002-2	07/2016	Astrium

## Sheet: AHU
Int-Cat	Int-Code	ECU	Position Mark	GeoCode	Image Date	Satelite
Luxury settlements	AHU	MAG	001	AHU-MAG-001	07/2016	Astrium
Luxury settlements	AHU	MAG	002	AHU-MAG-002	07/2016	Astrium
Luxury settlements	AHU	MAG	003	AHU-MAG-003	07/2016	Astrium
Luxury settlements	AHU	MAG	004	AHU-MAG-004	07/2016	Astrium
Luxury settlements	AHU	MAG	005	AHU-MAG-005	07/2016	Astrium
Luxury settlements	AHU	MAG	006	AHU-MAG-006	07/2016	Astrium
Luxury settlements	AHU	MAG	007	AHU-MAG-007	07/2016	Astrium
Luxury settlements	AHU	MAG	008	AHU-MAG-008	07/2016	Astrium
Luxury settlements	AHU	MAG	009	AHU-MAG-009	07/2016	Astrium
Luxury settlements	AHU	MAG	010	AHU-MAG-010	07/2016	Astrium
Luxury settlements	AHU	MAG	011	AHU-MAG-011	07/2016	Astrium
Luxury settlements	AHU	MAG	012	AHU-MAG-012	07/2016	Astrium
Luxury settlements	AHU	MAG	013	AHU-MAG-013	07/2016	Astrium
Luxury settlements	AHU	MAG	014	AHU-MAG-014	07/2016	Astrium
Luxury settlements	AHU	MAG	015	AHU-MAG-015	07/2016	Astrium
Luxury settlements	AHU	MAG	016	AHU-MAG-016	07/2016	Astrium
Luxury settlements	AHU	MAG	017	AHU-MAG-017	07/2016	Astrium
Luxury settlements	AHU	MAG	018	AHU-MAG-018	07/2016	Astrium
Luxury settlements	AHU	MAG	019	AHU-MAG-019	07/2016	Astrium
Luxury settlements	AHU	MAG	020	AHU-MAG-020	07/2016	Astrium
Luxury settlements	AHU	MAG	021	AHU-MAG-021	07/2016	Astrium
Luxury settlements	AHU	MAG	022	AHU-MAG-022	07/2016	Astrium
Luxury settlements	AHU	MAG	023	AHU-MAG-023	07/2016	Astrium
Luxury settlements	AHU	MAG	024	AHU-MAG-024	07/2016	Astrium
Luxury settlements	AHU	MAG	025	AHU-MAG-025	07/2016	Astrium
Luxury settlements	AHU	MAG	026	AHU-MAG-026	07/2016	Astrium
Luxury settlements	AHU	MAG	027	AHU-MAG-027	07/2016	Astrium
Luxury settlements	AHU	MAG	028	AHU-MAG-028	07/2016	Astrium
Luxury settlements	AHU	MAG	029	AHU-MAG-029	07/2016	Astrium
Luxury settlements	AHU	MAG	030	AHU-MAG-030	07/2016	Astrium
Luxury settlements	AHU	MAG	031	AHU-MAG-031	07/2016	Astrium
Luxury settlements	AHU	MAG	032	AHU-MAG-032	07/2016	Astrium
Luxury settlements	AHU	MAG	033	AHU-MAG-033	07/2016	Astrium
Luxury settlements	AHU	MAG	034	AHU-MAG-034	07/2016	Astrium
Luxury settlements	AHU	MAG	035	AHU-MAG-035	07/2016	Astrium
Luxury settlements	AHU	MAG	036	AHU-MAG-036	07/2016	Astrium
Luxury settlements	AHU	MAG	037	AHU-MAG-037	07/2016	Astrium
Luxury settlements	AHU	MAG	038	AHU-MAG-038	07/2016	Astrium
Luxury settlements	AHU	MAG	039	AHU-MAG-039	07/2016	Astrium
Luxury settlements	AHU	MAG	040	AHU-MAG-040	07/2016	Astrium
Luxury settlements	AHU	MAG	041	AHU-MAG-041	07/2016	Astrium
Luxury settlements	AHU	MAG	042	AHU-MAG-042	07/2016	Astrium
Luxury settlements	AHU	MAG	043	AHU-MAG-043	07/2016	Astrium
Luxury settlements	AHU	MAG	044	AHU-MAG-044	07/2016	Astrium
Luxury settlements	AHU	MAG	045	AHU-MAG-045	07/2016	Astrium
Luxury settlements	AHU	MAG	046	AHU-MAG-046	07/2016	Astrium
Luxury settlements	AHU	MAG	047	AHU-MAG-047	07/2016	Astrium
Luxury settlements	AHU	MAG	048	AHU-MAG-048	07/2016	Digital Globe
Luxury settlements	AHU	MAG	049	AHU-MAG-049	07/2016	Digital Globe
Luxury settlements	AHU	MAG	050N	AHU-MAG-050N	07/2016	Astrium
Luxury settlements	AHU	MAG	050W	AHU-MAG-050W	07/2016	Astrium
Luxury settlements	AHU	MAG	050E	AHU-MAG-050E	07/2016	Astrium
Luxury settlements	AHU	MAG	050S	AHU-MAG-050S	07/2016	Astrium
Luxury settlements	AHU	MAG	051N	AHU-MAG-051N	07/2016	Astrium
Luxury settlements	AHU	MAG	051W	AHU-MAG-051W	07/2016	Astrium
Luxury settlements	AHU	MAG	051E	AHU-MAG-051E	07/2016	Astrium
Luxury settlements	AHU	MAG	051S	AHU-MAG-051S	07/2016	Astrium
Luxury settlements	AHU	MAG	052	AHU-MAG-052	07/2016	Digital Globe
Luxury settlements	AHU	MAG	053	AHU-MAG-053	07/2016	Astrium
Luxury settlements	AHU	MAG	054	AHU-MAG-054	07/2016	Astrium
Luxury settlements	AHU	MAG	055	AHU-MAG-055	07/2016	Astrium
Luxury settlements	AHU	MAG	056N	AHU-MAG-056N	12/2016	Astrium
Luxury settlements	AHU	MAG	056W	AHU-MAG-056W	12/2016	Astrium
Luxury settlements	AHU	MAG	056E	AHU-MAG-056E	12/2016	Astrium
Luxury settlements	AHU	MAG	056S	AHU-MAG-056S	12/2016	Astrium
Luxury settlements	AHU	MAG	057N	AHU-MAG-057N	12/2016	Astrium
Luxury settlements	AHU	MAG	057W	AHU-MAG-057W	12/2016	Astrium
Luxury settlements	AHU	MAG	057E	AHU-MAG-057E	12/2016	Astrium
Luxury settlements	AHU	MAG	057S	AHU-MAG-057S	12/2016	Astrium
Luxury settlements	AHU	MAG	058N	AHU-MAG-058N	12/2016	Astrium
Luxury settlements	AHU	MAG	058W	AHU-MAG-058W	12/2016	Astrium
Luxury settlements	AHU	MAG	058E	AHU-MAG-058E	12/2016	Astrium
Luxury settlements	AHU	MAG	058S	AHU-MAG-058S	12/2016	Astrium
Luxury settlements	AHU	MAG	059	AHU-MAG-059	12/2016	Astrium
Luxury settlements	AHU	MAG	060	AHU-MAG-060	12/2016	Astrium
Luxury settlements	AHU	MAG	061	AHU-MAG-061	12/2016	Astrium
Luxury settlements	AHU	MAG	062N	AHU-MAG-062N	12/2016	Astrium
Luxury settlements	AHU	MAG	062W	AHU-MAG-062W	12/2016	Astrium
Luxury settlements	AHU	MAG	062E	AHU-MAG-062E	12/2016	Astrium
Luxury settlements	AHU	MAG	062S	AHU-MAG-062S	12/2016	Astrium
Luxury settlements	AHU	MAG	063N	AHU-MAG-063N	12/2016	Astrium
Luxury settlements	AHU	MAG	063W	AHU-MAG-063W	12/2016	Astrium
Luxury settlements	AHU	MAG	063E	AHU-MAG-063E	12/2016	Astrium
Luxury settlements	AHU	MAG	063S	AHU-MAG-063S	12/2016	Astrium
Luxury settlements	AHU	MAG	064	AHU-MAG-064	12/2016	Astrium
Luxury settlements	AHU	MAG	065N	AHU-MAG-065N	12/2016	Astrium
Luxury settlements	AHU	MAG	065W	AHU-MAG-065W	12/2016	Astrium
Luxury settlements	AHU	MAG	065E	AHU-MAG-065E	12/2016	Astrium
Luxury settlements	AHU	MAG	065S	AHU-MAG-065S	12/2016	Astrium
Luxury settlements	AHU	MAG	066	AHU-MAG-066	12/2016	Astrium
Luxury settlements	AHU	MAG	067N	AHU-MAG-067N	12/2016	Astrium
Luxury settlements	AHU	MAG	067W	AHU-MAG-067W	12/2016	Astrium
Luxury settlements	AHU	MAG	067E	AHU-MAG-067E	12/2016	Astrium
Luxury settlements	AHU	MAG	067S	AHU-MAG-067S	12/2016	Astrium
Luxury settlements	AHU	MAG	068	AHU-MAG-068	12/2016	Astrium
Luxury settlements	AHU	MAG	069N	AHU-MAG-069N	12/2016	Astrium
Luxury settlements	AHU	MAG	069W	AHU-MAG-069W	12/2016	Astrium
Luxury settlements	AHU	MAG	069E	AHU-MAG-069E	12/2016	Astrium
Luxury settlements	AHU	MAG	069S	AHU-MAG-069S	12/2016	Astrium
Luxury settlements	AHU	MAG	070	AHU-MAG-070	03/2016	Digital Globe
Luxury settlements	AHU	MAG	071N	AHU-MAG-071N	03/2016	Digital Globe
Luxury settlements	AHU	MAG	071W	AHU-MAG-071W	03/2016	Digital Globe
Luxury settlements	AHU	MAG	071E	AHU-MAG-071E	03/2016	Digital Globe
Luxury settlements	AHU	MAG	071S	AHU-MAG-071S	03/2016	Digital Globe
Luxury settlements	AHU	MAG	072	AHU-MAG-072	03/2016	Digital Globe
Luxury settlements	AHU	MAG	073	AHU-MAG-073	03/2016	Digital Globe
Luxury settlements	AHU	MAG	074	AHU-MAG-074	03/2016	Digital Globe
Luxury settlements	AHU	MAG	075	AHU-MAG-075	03/2016	Digital Globe
Luxury settlements	AHU	MAG	076N	AHU-MAG-076N	03/2016	Digital Globe
Luxury settlements	AHU	MAG	076W	AHU-MAG-076W	03/2016	Digital Globe
Luxury settlements	AHU	MAG	076E	AHU-MAG-076E	03/2016	Digital Globe
Luxury settlements	AHU	MAG	076S	AHU-MAG-076S	03/2016	Digital Globe
Luxury settlements	AHU	MAG	077N	AHU-MAG-077N	03/2016	Digital Globe
Luxury settlements	AHU	MAG	077W	AHU-MAG-077W	03/2016	Digital Globe
Luxury settlements	AHU	MAG	077E	AHU-MAG-077E	03/2016	Digital Globe
Luxury settlements	AHU	MAG	077S	AHU-MAG-077S	03/2016	Digital Globe
Luxury settlements	AHU	MAG	078N	AHU-MAG-078N	03/2016	Digital Globe
Luxury settlements	AHU	MAG	078W	AHU-MAG-078W	03/2016	Digital Globe
Luxury settlements	AHU	MAG	078E	AHU-MAG-078E	03/2016	Digital Globe
Luxury settlements	AHU	MAG	078S	AHU-MAG-078S	03/2016	Digital Globe
Luxury settlements	AHU	MAG	079	AHU-MAG-079	06/2016	Digital Globe
Luxury settlements	AHU	MAG	080N	AHU-MAG-080N	06/2016	Digital Globe
Luxury settlements	AHU	MAG	080W	AHU-MAG-080W	06/2016	Digital Globe
Luxury settlements	AHU	MAG	080E	AHU-MAG-080E	06/2016	Digital Globe
Luxury settlements	AHU	MAG	080S	AHU-MAG-080S	06/2016	Digital Globe
Luxury settlements	AHU	MAG	081N	AHU-MAG-081N	03/2016	Astrium
Luxury settlements	AHU	MAG	081W	AHU-MAG-081W	03/2016	Astrium
Luxury settlements	AHU	MAG	081E	AHU-MAG-081E	03/2016	Astrium
Luxury settlements	AHU	MAG	081S	AHU-MAG-081S	03/2016	Astrium
Luxury settlements	AHU	MAG	082	AHU-MAG-082	03/2016	Astrium
Luxury settlements	AHU	MAG	083N	AHU-MAG-083N	03/2016	Astrium
Luxury settlements	AHU	MAG	083W	AHU-MAG-083W	03/2016	Astrium
Luxury settlements	AHU	MAG	083E	AHU-MAG-083E	03/2016	Astrium
Luxury settlements	AHU	MAG	083S	AHU-MAG-083S	03/2016	Astrium
Luxury settlements	AHU	MAG	084N	AHU-MAG-084N	03/2016	Astrium
Luxury settlements	AHU	MAG	084W	AHU-MAG-084W	03/2016	Astrium
Luxury settlements	AHU	MAG	084E	AHU-MAG-084E	03/2016	Astrium
Luxury settlements	AHU	MAG	084S	AHU-MAG-084S	03/2016	Astrium
Luxury settlements	AHU	MAG	085	AHU-MAG-085	03/2016	Astrium
Luxury settlements	AHU	MAG	086N	AHU-MAG-086N	03/2016	Astrium
Luxury settlements	AHU	MAG	086W	AHU-MAG-086W	03/2016	Astrium
Luxury settlements	AHU	MAG	086E	AHU-MAG-086E	03/2016	Astrium
Luxury settlements	AHU	MAG	086S	AHU-MAG-086S	03/2016	Astrium
Luxury settlements	AHU	MAG	087N	AHU-MAG-087N	03/2016	Astrium
Luxury settlements	AHU	MAG	087W	AHU-MAG-087W	03/2016	Astrium
Luxury settlements	AHU	MAG	087E	AHU-MAG-087E	03/2016	Astrium
Luxury settlements	AHU	MAG	087S	AHU-MAG-087S	03/2016	Astrium
Luxury settlements	AHU	MAG	088N	AHU-MAG-088N	03/2016	Astrium
Luxury settlements	AHU	MAG	088W	AHU-MAG-088W	03/2016	Astrium
Luxury settlements	AHU	MAG	088E	AHU-MAG-088E	03/2016	Astrium
Luxury settlements	AHU	MAG	088S	AHU-MAG-088S	03/2016	Astrium
Luxury settlements	AHU	MAG	089N	AHU-MAG-089N	03/2016	Astrium
Luxury settlements	AHU	MAG	089W	AHU-MAG-089W	03/2016	Astrium
Luxury settlements	AHU	MAG	089E	AHU-MAG-089E	03/2016	Astrium
Luxury settlements	AHU	MAG	089S	AHU-MAG-089S	03/2016	Astrium
Luxury settlements	AHU	SMR	001	AHU-SMR-001	07/2016	Digital Globe
Luxury settlements	AHU	SMR	002	AHU-SMR-002	07/2016	Digital Globe
Luxury settlements	AHU	SMR	003	AHU-SMR-003	07/2016	Digital Globe
Luxury settlements	AHU	SMR	004	AHU-SMR-004	07/2016	Digital Globe
Luxury settlements	AHU	SMR	005	AHU-SMR-005	07/2016	Digital Globe
Luxury settlements	AHU	SMR	006	AHU-SMR-006	07/2016	Digital Globe
Luxury settlements	AHU	SMR	007	AHU-SMR-007	01/2017	Digital Globe
Luxury settlements	AHU	SMR	008	AHU-SMR-008	01/2017	Digital Globe
Luxury settlements	AHU	SMR	009	AHU-SMR-009	03/2016	Digital Globe
Luxury settlements	AHU	SMR	010	AHU-SMR-010	01/2017	Astrium
Luxury settlements	AHU	SMR	011	AHU-SMR-011	01/2017	Astrium
Luxury settlements	AHU	SMR	012	AHU-SMR-012	01/2017	Astrium
Luxury settlements	AHU	SMR	013	AHU-SMR-013	01/2017	Astrium
Luxury settlements	AHU	SMR	014	AHU-SMR-014	01/2017	Astrium
Luxury settlements	AHU	SMR	015	AHU-SMR-015	01/2017	Astrium
Luxury settlements	AHU	SMR	016	AHU-SMR-016	01/2017	Astrium
Luxury settlements	AHU	SIN	001	AHU-SIN-001	01/2011	Digital Globe
Luxury settlements	AHU	SIN	002	AHU-SIN-002	01/2011	Digital Globe
Luxury settlements	AHU	SIN	003	AHU-SIN-003	01/2011	Digital Globe
Luxury settlements	AHU	SIN	004	AHU-SIN-004	01/2011	Digital Globe
Luxury settlements	AHU	SIN	005	AHU-SIN-005	12/2010	Digital Globe
Luxury settlements	AHU	SIN	006	AHU-SIN-006	12/2010	Digital Globe
Luxury settlements	AHU	SIN	007	AHU-SIN-007	12/2010	Digital Globe
Luxury settlements	AHU	SIN	008	AHU-SIN-008	12/2010	Digital Globe
Luxury settlements	AHU	SIN	009	AHU-SIN-009	12/2010	Digital Globe
Luxury settlements	AHU	SIN	010	AHU-SIN-010	12/2010	Digital Globe
Luxury settlements	AHU	SIN	011	AHU-SIN-011	12/2010	Digital Globe
Luxury settlements	AHU	SIN	012	AHU-SIN-012	12/2010	Digital Globe
Luxury settlements	AHU	SIN	013	AHU-SIN-013	12/2010	Digital Globe
Luxury settlements	AHU	SIN	014	AHU-SIN-014	03/2010	Digital Globe
Luxury settlements	AHU	SIN	015	AHU-SIN-015	12/2013	Digital Globe
Luxury settlements	AHU	SIN	016	AHU-SIN-016	12/2013	Digital Globe
Luxury settlements	AHU	SIN	017	AHU-SIN-017	12/2013	Digital Globe
Luxury settlements	AHU	SIN	018	AHU-SIN-018	12/2013	Digital Globe
Luxury settlements	AHU	SIN	019	AHU-SIN-019	12/2013	Digital Globe
Luxury settlements	AHU	SIN	020	AHU-SIN-020	11/2013	Astrium
Luxury settlements	AHU	SIN	021N	AHU-SIN-021N	03/2016	Astrium
Luxury settlements	AHU	SIN	021W	AHU-SIN-021W	03/2016	Astrium
Luxury settlements	AHU	SIN	021E	AHU-SIN-021E	03/2016	Astrium
Luxury settlements	AHU	SIN	021S	AHU-SIN-021S	03/2016	Astrium
Luxury settlements	AHU	SIN	022N	AHU-SIN-022N	03/2016	Astrium
Luxury settlements	AHU	SIN	022W	AHU-SIN-022W	03/2016	Astrium
Luxury settlements	AHU	SIN	022E	AHU-SIN-022E	03/2016	Astrium
Luxury settlements	AHU	SIN	022S	AHU-SIN-022S	03/2016	Astrium
Luxury settlements	AHU	SIN	023N	AHU-SIN-023N	03/2016	Astrium
Luxury settlements	AHU	SIN	023W	AHU-SIN-023W	03/2016	Astrium
Luxury settlements	AHU	SIN	023E	AHU-SIN-023E	03/2016	Astrium
Luxury settlements	AHU	SIN	023S	AHU-SIN-023S	03/2016	Astrium
Luxury settlements	AHU	SIN	024-1	AHU-SIN-024-1	03/2016	Astrium
Luxury settlements	AHU	SIN	024-2	AHU-SIN-024-2	03/2016	Astrium
Luxury settlements	AHU	SIN	025	AHU-SIN-025	11/2014	Digital Globe
Luxury settlements	AHU	SIN	026	AHU-SIN-026	12/2013	Digital Globe
Luxury settlements	AHU	SIN	027	AHU-SIN-027	12/2013	Digital Globe
Luxury settlements	AHU	SIN	028	AHU-SIN-028	12/2013	Digital Globe
Luxury settlements	AHU	SIN	029	AHU-SIN-029	12/2013	Digital Globe
Luxury settlements	AHU	SIN	030	AHU-SIN-030	12/2013	Digital Globe
Luxury settlements	AHU	SIN	031	AHU-SIN-031	12/2013	Digital Globe
Luxury settlements	AHU	SIN	032	AHU-SIN-032	04/2013	Digital Globe
Luxury settlements	AHU	SIN	033	AHU-SIN-033	03/2011	Digital Globe
Luxury settlements	AHU	DAR	001	AHU-DAR-001	10/2007	Digital Globe
Luxury settlements	AHU	DAR	002	AHU-DAR-002	01/2014	Digital Globe
Luxury settlements	AHU	DAR	003	AHU-DAR-003	01/2014	Digital Globe
Luxury settlements	AHU	DAR	004	AHU-DAR-004	01/2014	Digital Globe
Luxury settlements	AHU	DAR	005	AHU-DAR-005	12/1969	Geological Survey
Luxury settlements	AHU	DAR	006N	AHU-DAR-006N	01/2014	Digital Globe
Luxury settlements	AHU	DAR	006W	AHU-DAR-006W	01/2014	Digital Globe
Luxury settlements	AHU	DAR	006E	AHU-DAR-006E	01/2014	Digital Globe
Luxury settlements	AHU	DAR	006S	AHU-DAR-006S	01/2014	Digital Globe
Luxury settlements	AHU	DAR	007N	AHU-DAR-007N	01/2014	Digital Globe
Luxury settlements	AHU	DAR	007W	AHU-DAR-007W	01/2014	Digital Globe
Luxury settlements	AHU	DAR	007E	AHU-DAR-007E	01/2014	Digital Globe
Luxury settlements	AHU	DAR	007S	AHU-DAR-007S	01/2014	Digital Globe

## Sheet: AHM
Int-Cat	Int-Code	ECU	Position Mark	GeoCode	Image Date	Satelite
Luxury settlement with pier	AHM	MAG	001	AHM-MAG-001	07/2016	Astrium
Luxury settlement with pier	AHM	MAG	002	AHM-MAG-002	07/2016	Astrium
Luxury settlement with pier	AHM	MAG	003	AHM-MAG-003	07/2016	Astrium
Luxury settlement with pier	AHM	MAG	004	AHM-MAG-004	07/2016	Astrium
Luxury settlement with pier	AHM	MAG	005	AHM-MAG-005	07/2016	Astrium
Luxury settlement with pier	AHM	MAG	006	AHM-MAG-006	07/2016	Astrium
Luxury settlement with pier	AHM	MAG	007	AHM-MAG-007	07/2016	Astrium
Luxury settlement with pier	AHM	MAG	008	AHM-MAG-008	07/2016	Astrium
Luxury settlement with pier	AHM	MAG	009	AHM-MAG-009	07/2016	Astrium
Luxury settlement with pier	AHM	MAG	010	AHM-MAG-010	07/2016	Astrium
Luxury settlement with pier	AHM	MAG	011	AHM-MAG-011	07/2016	Astrium
Luxury settlement with pier	AHM	MAG	012	AHM-MAG-012	07/2016	Astrium
Luxury settlement with pier	AHM	MAG	013	AHM-MAG-013	07/2016	Astrium
Luxury settlement with pier	AHM	MAG	014	AHM-MAG-014	07/2016	Astrium
Luxury settlement with pier	AHM	MAG	015	AHM-MAG-015	07/2016	Astrium
Luxury settlement with pier	AHM	MAG	016	AHM-MAG-016	07/2016	Astrium
Luxury settlement with pier	AHM	MAG	017	AHM-MAG-017	07/2016	Astrium
Luxury settlement with pier	AHM	MAG	018	AHM-MAG-018	07/2016	Astrium
Luxury settlement with pier	AHM	MAG	019	AHM-MAG-019	07/2016	Astrium
Luxury settlement with pier	AHM	MAG	020	AHM-MAG-020	07/2016	Astrium
Luxury settlement with pier	AHM	MAG	021	AHM-MAG-021	07/2016	Astrium
Luxury settlement with pier	AHM	MAG	022	AHM-MAG-022	07/2016	Astrium
Luxury settlement with pier	AHM	MAG	023	AHM-MAG-023	07/2016	Astrium
Luxury settlement with pier	AHM	MAG	024	AHM-MAG-024	07/2016	Astrium
Luxury settlement with pier	AHM	MAG	025	AHM-MAG-025	07/2016	Astrium
Luxury settlement with pier	AHM	MAG	026	AHM-MAG-026	07/2016	Astrium
Luxury settlement with pier	AHM	MAG	027	AHM-MAG-027	07/2016	Astrium
Luxury settlement with pier	AHM	MAG	028	AHM-MAG-028	07/2016	Astrium
Luxury settlement with pier	AHM	MAG	029	AHM-MAG-029	07/2016	Astrium
Luxury settlement with pier	AHM	MAG	030	AHM-MAG-030	07/2016	Astrium
Luxury settlement with pier	AHM	MAG	031	AHM-MAG-031	07/2016	Astrium
Luxury settlement with pier	AHM	MAG	032	AHM-MAG-032	07/2016	Astrium
Luxury settlement with pier	AHM	MAG	033	AHM-MAG-033	07/2016	Astrium
Luxury settlement with pier	AHM	MAG	034	AHM-MAG-034	07/2016	Astrium
Luxury settlement with pier	AHM	MAG	035	AHM-MAG-035	07/2016	Astrium
Luxury settlement with pier	AHM	MAG	036	AHM-MAG-036	07/2016	Astrium
Luxury settlement with pier	AHM	MAG	037	AHM-MAG-037	07/2016	Astrium
Luxury settlement with pier	AHM	MAG	038	AHM-MAG-038	07/2016	Astrium
Luxury settlement with pier	AHM	MAG	039	AHM-MAG-039	07/2016	Astrium
Luxury settlement with pier	AHM	MAG	040	AHM-MAG-040	07/2016	Astrium
Luxury settlement with pier	AHM	MAG	041	AHM-MAG-041	07/2016	Astrium
Luxury settlement with pier	AHM	MAG	042	AHM-MAG-042	07/2016	Astrium
Luxury settlement with pier	AHM	MAG	043	AHM-MAG-043	07/2016	Astrium
Luxury settlement with pier	AHM	MAG	044	AHM-MAG-044	07/2016	Astrium
Luxury settlement with pier	AHM	MAG	045	AHM-MAG-045	07/2016	Astrium
Luxury settlement with pier	AHM	MAG	046	AHM-MAG-046	07/2016	Astrium
Luxury settlement with pier	AHM	MAG	047	AHM-MAG-047	07/2016	Astrium
Luxury settlement with pier	AHM	MAG	048	AHM-MAG-048	07/2016	Astrium
Luxury settlement with pier	AHM	MAG	049	AHM-MAG-049	07/2016	Astrium
Luxury settlement with pier	AHM	MAG	050	AHM-MAG-050	07/2016	Astrium
Luxury settlement with pier	AHM	MAG	051	AHM-MAG-051	07/2016	Astrium
Luxury settlement with pier	AHM	MAG	052	AHM-MAG-052	07/2016	Astrium
Luxury settlement with pier	AHM	MAG	053	AHM-MAG-053	07/2016	Astrium
Luxury settlement with pier	AHM	MAG	054	AHM-MAG-054	07/2016	Astrium
Luxury settlement with pier	AHM	MAG	055	AHM-MAG-055	07/2016	Astrium
Luxury settlement with pier	AHM	MAG	056	AHM-MAG-056	07/2016	Astrium
Luxury settlement with pier	AHM	MAG	057	AHM-MAG-057	07/2016	Astrium
Luxury settlement with pier	AHM	MAG	058	AHM-MAG-058	07/2016	Astrium
Luxury settlement with pier	AHM	MAG	059	AHM-MAG-059	07/2016	Astrium
Luxury settlement with pier	AHM	MAG	060	AHM-MAG-060	07/2016	Astrium
Luxury settlement with pier	AHM	MAG	061	AHM-MAG-061	07/2016	Astrium
Luxury settlement with pier	AHM	MAG	062	AHM-MAG-062	07/2016	Astrium
Luxury settlement with pier	AHM	MAG	063	AHM-MAG-063	07/2016	Astrium
Luxury settlement with pier	AHM	MAG	064	AHM-MAG-064	07/2016	Astrium
Luxury settlement with pier	AHM	MAG	065	AHM-MAG-065	07/2016	Astrium
Luxury settlement with pier	AHM	MAG	066	AHM-MAG-066	07/2016	Astrium
Luxury settlement with pier	AHM	MAG	067	AHM-MAG-067	07/2016	Astrium
Luxury settlement with pier	AHM	MAG	068	AHM-MAG-068	07/2016	Astrium
Luxury settlement with pier	AHM	MAG	069	AHM-MAG-069	07/2016	Astrium
Luxury settlement with pier	AHM	MAG	070	AHM-MAG-070	07/2016	Astrium
Luxury settlement with pier	AHM	MAG	071	AHM-MAG-071	07/2016	Astrium
Luxury settlement with pier	AHM	MAG	072	AHM-MAG-072	07/2016	Astrium
Luxury settlement with pier	AHM	MAG	073	AHM-MAG-073	07/2016	Astrium
Luxury settlement with pier	AHM	MAG	074	AHM-MAG-074	07/2016	Astrium
Luxury settlement with pier	AHM	MAG	075	AHM-MAG-075	07/2016	Astrium
Luxury settlement with pier	AHM	MAG	076	AHM-MAG-076	07/2016	Astrium
Luxury settlement with pier	AHM	MAG	077	AHM-MAG-077	07/2016	Astrium
Luxury settlement with pier	AHM	MAG	078	AHM-MAG-078	07/2016	Astrium
Luxury settlement with pier	AHM	MAG	079	AHM-MAG-079	07/2016	Astrium
Luxury settlement with pier	AHM	MAG	080	AHM-MAG-080	07/2016	Astrium
Luxury settlement with pier	AHM	MAG	081	AHM-MAG-081	07/2016	Astrium
Luxury settlement with pier	AHM	MAG	082	AHM-MAG-082	07/2016	Astrium
Luxury settlement with pier	AHM	MAG	083	AHM-MAG-083	07/2016	Astrium
Luxury settlement with pier	AHM	MAG	084	AHM-MAG-084	07/2016	Astrium
Luxury settlement with pier	AHM	MAG	085	AHM-MAG-085	07/2016	Astrium
Luxury settlement with pier	AHM	MAG	086	AHM-MAG-086	07/2016	Astrium
Luxury settlement with pier	AHM	MAG	087	AHM-MAG-087	07/2016	Astrium
Luxury settlement with pier	AHM	MAG	088	AHM-MAG-088	07/2016	Astrium
Luxury settlement with pier	AHM	MAG	089	AHM-MAG-089	07/2016	Astrium
Luxury settlement with pier	AHM	MAG	090	AHM-MAG-090	07/2016	Astrium
Luxury settlement with pier	AHM	MAG	091	AHM-MAG-091	07/2016	Astrium
Luxury settlement with pier	AHM	MAG	092	AHM-MAG-092	07/2016	Astrium
Luxury settlement with pier	AHM	MAG	093	AHM-MAG-093	07/2016	Astrium
Luxury settlement with pier	AHM	MAG	094	AHM-MAG-094	07/2016	Astrium
Luxury settlement with pier	AHM	MAG	095	AHM-MAG-095	07/2016	Astrium
Luxury settlement with pier	AHM	MAG	096	AHM-MAG-096	07/2016	Astrium
Luxury settlement with pier	AHM	MAG	097	AHM-MAG-097	07/2016	Astrium
Luxury settlement with pier	AHM	MAG	098	AHM-MAG-098	07/2016	Astrium
Luxury settlement with pier	AHM	MAG	099	AHM-MAG-099	07/2016	Astrium
Luxury settlement with pier	AHM	MAG	100	AHM-MAG-100	07/2016	Astrium
Luxury settlement with pier	AHM	MAG	101	AHM-MAG-101	07/2016	Astrium
Luxury settlement with pier	AHM	MAG	102	AHM-MAG-102	07/2016	Astrium
Luxury settlement with pier	AHM	MAG	103	AHM-MAG-103	07/2016	Astrium
Luxury settlement with pier	AHM	MAG	104	AHM-MAG-104	07/2016	Astrium
Luxury settlement with pier	AHM	MAG	105	AHM-MAG-105	07/2016	Astrium
Luxury settlement with pier	AHM	MAG	106	AHM-MAG-106	07/2016	Astrium
Luxury settlement with pier	AHM	MAG	107	AHM-MAG-107	07/2016	Astrium
Luxury settlement with pier	AHM	MAG	108	AHM-MAG-108	07/2016	Astrium
Luxury settlement with pier	AHM	MAG	109	AHM-MAG-109	07/2016	Astrium
Luxury settlement with pier	AHM	MAG	110	AHM-MAG-110	07/2016	Astrium
Luxury settlement with pier	AHM	MAG	111	AHM-MAG-111	07/2016	Astrium
Luxury settlement with pier	AHM	MAG	112	AHM-MAG-112	07/2016	Astrium
Luxury settlement with pier	AHM	MAG	113	AHM-MAG-113	07/2016	Astrium
Luxury settlement with pier	AHM	MAG	114	AHM-MAG-114	07/2016	Astrium
Luxury settlement with pier	AHM	MAG	115	AHM-MAG-115	07/2016	Astrium
Luxury settlement with pier	AHM	MAG	116	AHM-MAG-116	07/2016	Astrium
Luxury settlement with pier	AHM	MAG	117	AHM-MAG-117	07/2016	Astrium
Luxury settlement with pier	AHM	MAG	118	AHM-MAG-118	07/2016	Astrium
Luxury settlement with pier	AHM	MAG	119	AHM-MAG-119	07/2016	Astrium
Luxury settlement with pier	AHM	MAG	120	AHM-MAG-120	07/2016	Astrium
Luxury settlement with pier	AHM	MAG	121	AHM-MAG-121	07/2016	Astrium
Luxury settlement with pier	AHM	MAG	122	AHM-MAG-122	07/2016	Astrium
Luxury settlement with pier	AHM	MAG	123	AHM-MAG-123	07/2016	Astrium
Luxury settlement with pier	AHM	MAG	124	AHM-MAG-124	07/2016	Astrium
Luxury settlement with pier	AHM	MAG	125	AHM-MAG-125	07/2016	Astrium
Luxury settlement with pier	AHM	MAG	126	AHM-MAG-126	07/2016	Astrium
Luxury settlement with pier	AHM	MAG	127	AHM-MAG-127	07/2016	Astrium
Luxury settlement with pier	AHM	MAG	128	AHM-MAG-128	07/2016	Astrium
Luxury settlement with pier	AHM	MAG	129	AHM-MAG-129	07/2016	Astrium
Luxury settlement with pier	AHM	MAG	130	AHM-MAG-130	07/2016	Astrium
Luxury settlement with pier	AHM	MAG	131	AHM-MAG-131	07/2016	Astrium
Luxury settlement with pier	AHM	MAG	132	AHM-MAG-132	07/2016	Digital Globe
Luxury settlement with pier	AHM	MAG	133	AHM-MAG-133	07/2016	Digital Globe
Luxury settlement with pier	AHM	MAG	134	AHM-MAG-134	07/2016	Astrium
Luxury settlement with pier	AHM	MAG	135	AHM-MAG-135	07/2016	Astrium
Luxury settlement with pier	AHM	MAG	136	AHM-MAG-136	07/2016	Astrium
Luxury settlement with pier	AHM	MAG	137	AHM-MAG-137	07/2016	Astrium
Luxury settlement with pier	AHM	MAG	138	AHM-MAG-138	07/2016	Astrium
Luxury settlement with pier	AHM	MAG	139	AHM-MAG-139	07/2016	Astrium
Luxury settlement with pier	AHM	MAG	140	AHM-MAG-140	07/2016	Astrium
Luxury settlement with pier	AHM	MAG	141N	AHM-MAG-141N	07/2016	Astrium
Luxury settlement with pier	AHM	MAG	141W	AHM-MAG-141W	07/2016	Astrium
Luxury settlement with pier	AHM	MAG	141E	AHM-MAG-141E	07/2016	Astrium
Luxury settlement with pier	AHM	MAG	141S	AHM-MAG-141S	07/2016	Astrium
Luxury settlement with pier	AHM	MAG	142	AHM-MAG-142	07/2016	Astrium
Luxury settlement with pier	AHM	MAG	143	AHM-MAG-143	07/2016	Astrium
Luxury settlement with pier	AHM	MAG	144	AHM-MAG-144	07/2016	Astrium
Luxury settlement with pier	AHM	MAG	145	AHM-MAG-145	07/2016	Astrium
Luxury settlement with pier	AHM	MAG	146N	AHM-MAG-146N	03/2016	Astrium
Luxury settlement with pier	AHM	MAG	146W	AHM-MAG-146W	03/2016	Astrium
Luxury settlement with pier	AHM	MAG	146E	AHM-MAG-146E	03/2016	Astrium
Luxury settlement with pier	AHM	MAG	146S	AHM-MAG-146S	03/2016	Astrium
Luxury settlement with pier	AHM	SMR	001	AHM-SMR-001	01/2017	Digital Globe
Luxury settlement with pier	AHM	SMR	002	AHM-SMR-002	01/2017	Digital Globe
Luxury settlement with pier	AHM	SMR	003	AHM-SMR-003	03/2016	Digital Globe
Luxury settlement with pier	AHM	SIN	001	AHM-SIN-001	11/2013	Digital Globe
Luxury settlement with pier	AHM	SIN	002	AHM-SIN-002	11/2013	Digital Globe
Luxury settlement with pier	AHM	SIN	003	AHM-SIN-003	03/2010	Digital Globe
Luxury settlement with pier	AHM	SIN	004	AHM-SIN-004	01/2014	Digital Globe
Luxury settlement with pier	AHM	SIN	005	AHM-SIN-005	01/2014	Digital Globe
Luxury settlement with pier	AHM	SIN	006	AHM-SIN-006	12/2013	Digital Globe
Luxury settlement with pier	AHM	SIN	007	AHM-SIN-007	12/2013	Digital Globe
Luxury settlement with pier	AHM	SIN	008	AHM-SIN-008	12/2013	Digital Globe
Luxury settlement with pier	AHM	SIN	009	AHM-SIN-009	12/2013	Digital Globe
Luxury settlement with pier	AHM	SIN	010	AHM-SIN-010	12/2013	Digital Globe
Luxury settlement with pier	AHM	SIN	011	AHM-SIN-011	12/2013	Digital Globe
Luxury settlement with pier	AHM	SIN	012	AHM-SIN-012	12/2013	Digital Globe
Luxury settlement with pier	AHM	SIN	013	AHM-SIN-013	12/2013	Digital Globe
Luxury settlement with pier	AHM	SIN	014	AHM-SIN-014	12/2013	Digital Globe
Luxury settlement with pier	AHM	SIN	015	AHM-SIN-015	12/2013	Digital Globe
Luxury settlement with pier	AHM	SIN	016	AHM-SIN-016	12/2013	Digital Globe
Luxury settlement with pier	AHM	SIN	017	AHM-SIN-017	12/2013	Digital Globe
Luxury settlement with pier	AHM	SIN	018	AHM-SIN-018	12/2013	Digital Globe
Luxury settlement with pier	AHM	SIN	019	AHM-SIN-019	01/2012	Digital Globe
Luxury settlement with pier	AHM	SIN	020	AHM-SIN-020	01/2012	Digital Globe
Luxury settlement with pier	AHM	SIN	021	AHM-SIN-021	01/2012	Digital Globe
Luxury settlement with pier	AHM	SIN	022	AHM-SIN-022	11/2013	Astrium
Luxury settlement with pier	AHM	SIN	023	AHM-SIN-023	11/2013	Astrium
Luxury settlement with pier	AHM	SIN	024	AHM-SIN-024	11/2013	Astrium
Luxury settlement with pier	AHM	SIN	025	AHM-SIN-025	11/2013	Astrium
Luxury settlement with pier	AHM	SIN	026	AHM-SIN-026	11/2013	Astrium
Luxury settlement with pier	AHM	SIN	027	AHM-SIN-027	11/2013	Astrium
Luxury settlement with pier	AHM	SIN	028	AHM-SIN-028	11/2013	Astrium
Luxury settlement with pier	AHM	SIN	029	AHM-SIN-029	11/2013	Astrium
Luxury settlement with pier	AHM	SIN	030	AHM-SIN-030	11/2013	Astrium
Luxury settlement with pier	AHM	SIN	031	AHM-SIN-031	11/2014	Digital Globe
Luxury settlement with pier	AHM	SIN	032	AHM-SIN-032	12/2013	Digital Globe
Luxury settlement with pier	AHM	SIN	033	AHM-SIN-033	12/2013	Digital Globe
Luxury settlement with pier	AHM	SIN	034	AHM-SIN-034	12/2013	Digital Globe
Luxury settlement with pier	AHM	SIN	035	AHM-SIN-035	12/2013	Digital Globe
Luxury settlement with pier	AHM	SIN	036	AHM-SIN-036	12/2013	Digital Globe
Luxury settlement with pier	AHM	SIN	037	AHM-SIN-037	12/2013	Digital Globe
Luxury settlement with pier	AHM	SIN	038	AHM-SIN-038	12/2013	Digital Globe
Luxury settlement with pier	AHM	SIN	039	AHM-SIN-039	12/2013	Digital Globe

## Sheet: INA
Int-Cat	Int-Code	ECU	Position Mark	GeoCode	Image Date	Satelite
Naval military installations	INA	MAG	001N	INA-MAG-001N	07/2016	Astrium
Naval military installations	INA	MAG	001W	INA-MAG-001W	07/2016	Astrium
Naval military installations	INA	MAG	001E	INA-MAG-001E	07/2016	Astrium
Naval military installations	INA	MAG	001S	INA-MAG-001S	07/2016	Astrium
Naval military installations	INA	MAG	002N	INA-MAG-002N	07/2016	Astrium
Naval military installations	INA	MAG	002W	INA-MAG-002W	07/2016	Astrium
Naval military installations	INA	MAG	002E	INA-MAG-002E	07/2016	Astrium
Naval military installations	INA	MAG	002S	INA-MAG-002S	07/2016	Astrium
Naval military installations	INA	MAG	003	INA-MAG-003	07/2016	Astrium
Naval military installations	INA	SMR	001N	INA-SMR-001N	03/2016	Digital Globe
Naval military installations	INA	SMR	001W	INA-SMR-001W	03/2016	Digital Globe
Naval military installations	INA	SMR	001E	INA-SMR-001E	03/2016	Digital Globe
Naval military installations	INA	SMR	001S	INA-SMR-001S	03/2016	Digital Globe
Naval military installations	INA	DAR	001N	INA-DAR-001N	01/2014	Digital Globe
Naval military installations	INA	DAR	001W	INA-DAR-001W	01/2014	Digital Globe
Naval military installations	INA	DAR	001E	INA-DAR-001E	01/2014	Digital Globe
Naval military installations	INA	DAR	001S	INA-DAR-001S	01/2014	Digital Globe
Naval military installations	INA	DAR	002N	INA-DAR-002N	12/2013	Digital Globe
Naval military installations	INA	DAR	002W	INA-DAR-002W	12/2013	Digital Globe
Naval military installations	INA	DAR	002E	INA-DAR-002E	12/2013	Digital Globe
Naval military installations	INA	DAR	002S	INA-DAR-002S	12/2013	Digital Globe

## Sheet: IMI-
Int-Cat	Int-Code	ECU	Position Mark	GeoCode	Image Date	Satelite
Land-based military installations

## Sheet: PYC
Int-Cat	Int-Code	ECU	Position Mark	GeoCode	Image Date	Satelite
Walks and ridges	PYC	MAG	001-1	PYC-MAG-001-1	04/2016	Astrium
Walks and ridges	PYC	MAG	001-2	PYC-MAG-001-2	04/2016	Astrium
Walks and ridges	PYC	MAG	001-3	PYC-MAG-001-3	04/2016	Astrium
Walks and ridges	PYC	MAG	002-1	PYC-MAG-002-1	04/2016	Astrium
Walks and ridges	PYC	MAG	002-2	PYC-MAG-002-2	04/2016	Astrium
Walks and ridges	PYC	MAG	002-3	PYC-MAG-002-3	04/2016	Astrium
Walks and ridges	PYC	MAG	003-1	PYC-MAG-003-1	04/2016	Digital Globe
Walks and ridges	PYC	MAG	003-2	PYC-MAG-003-2	04/2016	Digital Globe
Walks and ridges	PYC	SMR	001-1	PYC-SMR-001-1	01/2017	Digital Globe
Walks and ridges	PYC	SMR	001-2	PYC-SMR-001-2	01/2017	Digital Globe
Walks and ridges	PYC	SMR	002-1	PYC-SMR-002-1	03/2016	Digital Globe
Walks and ridges	PYC	SMR	002-2	PYC-SMR-002-2	03/2016	Digital Globe
Walks and ridges	PYC	SMR	002-3	PYC-SMR-002-3	03/2016	Digital Globe
Walks and ridges	PYC	SMR	003-1	PYC-SMR-003-1	11/2014	Digital Globe
Walks and ridges	PYC	SMR	003-2	PYC-SMR-003-2	11/2014	Digital Globe
Walks and ridges	PYC	SIN	001-1	PYC-SIN-001-1	12/2016	Digital Globe
Walks and ridges	PYC	SIN	001-2	PYC-SIN-001-2	12/2016	Digital Globe

[truncated: 30 more sheets: CYP, MUR, ROM, MUP, EMP, CAP, VFE, POL-, INE-, RPL-, TAD-, DES-, DMI , PTF  -, UAG, GRM, GRA, MAN, TYS, NAV …]
