# Supplementary material for: Dataset of human interventions as anthropogenic perturbations on the Caribbean coast of Colombia
Source: Data Brief. 2020 Jun 12;31:105847. doi: 10.1016/j.dib.2020.105847 (PMC7327819; doi:10.1016/j.dib.2020.105847)
Supplement: Supplementary file 2 [file mmc2.xlsx]

## Sheet: STATSx38
HUMAN INTERVENTIONS IN EACH ENVIRONMENTAL COASTAL UNIT									SIMPLIFIED ENVIRONMENTAL IMPACT ASSESSMENT
COASTAL INTERVENTION		GUA	SMR	MAG	SIN	DAR	TOTAL		TYPE	FREQ	%	EXT	INT	REV	PER	UEI	%	TEI	%	ACUM
Low density settlements	AHB	306	83	62	283	237	971		AHB	971	0.353992	1	1	1	2	0.15625	0.011236	151.719	0.183443	0.183443
High density settlements	AHA	0	5	10	2	1	18		CYP	738	0.269048	5	2	2	4	0.40625	0.0292135	299.812	0.362503	0.545946
Palafitical settlements	AHP	0	0	2	0	0	2		AHM	188	0.0685381	2	4	2	4	0.375	0.0269663	70.5	0.0852414	0.631187
Luxury settlements	AHU	0	16	89	33	7	145		AHU	145	0.0528618	1	4	2	4	0.34375	0.0247191	49.8438	0.060266	0.691453
Luxury settlement with pier	AHM	0	3	146	39	0	188		EDN	99	0.0360919	1	1	1	1	0.125	0.00898876	12.375	0.0149626	0.706416
Walks and ridges	PYC	0	3	3	1	0	7		CAP	63	0.0229676	4	4	4	4	0.5	0.0359551	31.5	0.0380866	0.744502
Public docks	MUP	9	2	11	17	11	50		UAG	62	0.022603	4	2	1	2	0.28125	0.0202247	17.4375	0.0210837	0.765586
Road infrastructure	CAP	3	6	33	12	9	63		GRA	61	0.0222384	2	4	2	4	0.375	0.0269663	22.875	0.0276581	0.793244
Railway infrastructure	VFE	0	1	0	0	0	1		EDF	57	0.0207802	1	4	2	4	0.34375	0.0247191	19.5938	0.0236908	0.816935
Electrical installations	INE	0	0	0	0	0	0		ROM	56	0.0204156	5	2	4	4	0.46875	0.0337079	26.25	0.0317388	0.848674
Pipelines (gas / oil)	POL	0	0	0	0	0	0		MUP	50	0.0182282	2	2	2	4	0.3125	0.0224719	15.625	0.0188922	0.867566
Breakwaters	ROM	0	1	37	13	5	56		NAV	50	0.0182282	2	2	2	2	0.25	0.0179775	12.5	0.0151137	0.88268
Inlet navigation channels	EMP	3	0	23	4	0	30		MUR	41	0.0149471	6	4	2	4	0.5	0.0359551	20.5	0.0247865	0.907466
Groins/jetties	CYP	32	42	211	349	104	738		EMP	30	0.0109369	6	8	4	4	0.6875	0.0494382	20.625	0.0249377	0.932404
Seawalls	MUR	2	1	9	2	27	41		MAN	27	0.00984324	1	2	2	2	0.21875	0.0157303	5.90625	0.00714124	0.939545
Beach nourishments	RPL	0	0	0	0	0	0		MMN	19	0.00692672	4	4	4	4	0.5	0.0359551	9.5	0.0114864	0.951032
Water and sewage pipelines	TAD	0	0	0	0	0	0		AHA	18	0.00656216	4	8	4	4	0.625	0.0449438	11.25	0.0136024	0.964634
Land-based military installations	IMI	0	0	0	0	0	0		PUG	18	0.00656216	4	4	4	4	0.5	0.0359551	9	0.0108819	0.975516
Naval military installations	INA	0	1	3	0	2	6		PUC	12	0.00437477	4	4	4	4	0.5	0.0359551	6	0.00725459	0.98277
Offshore Platforms	PTF	0	0	0	0	0	0		EDM	10	0.00364564	5	4	2	4	0.46875	0.0337079	4.6875	0.00566765	0.988438
Mining	DMI	0	0	2	0	0	2		PYC	7	0.00255195	2	2	4	4	0.375	0.0269663	2.625	0.00317388	0.991612
Farming and livestock	UAG	2	11	7	25	17	62		INA	6	0.00218739	2	2	2	4	0.3125	0.0224719	1.875	0.00226706	0.993879
Mariculture	GRM	0	0	1	1	0	2		ESH	5	0.00182282	1	1	2	4	0.25	0.0179775	1.25	0.00151137	0.99539
Aquaculture	GRA	6	6	24	21	4	61		TYS	2	0.000729129	1	4	2	1	0.25	0.0179775	0.5	0.000604549	0.995995
Manufacture	MAN	5	4	14	2	2	27		DMI	2	0.000729129	4	8	4	4	0.625	0.0449438	1.25	0.00151137	0.997506
Thermoelectric plants	TYS	0	1	1	0	0	2		GRM	2	0.000729129	2	4	1	2	0.28125	0.0202247	0.5625	0.000680118	0.998186
Desalination plants	DES	0	0	0	0	0	0		AHP	2	0.000729129	2	2	1	4	0.28125	0.0202247	0.5625	0.000680118	0.998866
Internal Maritime Transport	NAV	7	10	19	3	11	50		VFE	1	0.000364564	4	4	4	4	0.5	0.0359551	0.5	0.000604549	0.999471
Deep water ports without shelter	PUC	0	2	10	0	0	12		MCR	1	0.000364564	2	4	4	4	0.4375	0.0314607	0.4375	0.000528981	1
Shallow water ports without shelter	PUG	3	1	11	1	2	18		INE	0	0	4	1	1	2	0.25	0.0179775	0	0	1
Bulk ports	PUP	0	0	0	0	0	0		POL	0	0	4	2	1	2	0.28125	0.0202247	0	0	1
Fishing ports	PUQ	0	0	0	0	0	0		RPL	0	0	2	4	2	2	0.3125	0.0224719	0	0	1
Cruise tourism	MCR	0	0	1	0	0	1		TAD	0	0	2	4	1	1	0.25	0.0179775	0	0	1
Marinas	MMN	0	1	17	1	0	19		IMI	0	0	2	2	2	2	0.25	0.0179775	0	0	1
Sun and Beach Tourism	EDF	0	12	39	4	2	57		PTF	0	0	2	4	1	2	0.28125	0.0202247	0	0	1
Nature Tourism	EDN	4	56	9	28	2	99		DES	0	0	1	4	1	1	0.21875	0.0157303	0	0	1
Sun and beach tourism with pier	EDM	0	0	6	4	0	10		PUP	0	0	2	4	4	4	0.4375	0.0314607	0	0	1
Historic structures	ESH	0	1	4	0	0	5		PUQ	0	0	2	2	4	4	0.375	0.0269663	0	0	1
TOTAL		382	269	804	845	443	2743		TOTAL	2743	1					13.9062		827.062

## Sheet: FIGSx38
TYPE	UEI	TEI		UEI	TEI
EDN	0.125	20.625		0.0494382	0.0249527
AHB	0.15625	11.25		0.0449438	0.0136106
MAN	0.21875	1.25		0.0449438	0.00151229
DES	0.21875	31		0.0359551	0.0375047
NAV	0.25	20.5		0.0359551	0.0248015
ESH	0.25	9.5		0.0359551	0.0114934
TYS	0.25	9		0.0359551	0.0108885
INE	0.25	6		0.0359551	0.00725898
TAD	0.25	0.5		0.0359551	0.000604915
IMI	0.25	26.25		0.0337079	0.031758
UAG	0.28125	4.6875		0.0337079	0.00567108
GRM	0.28125	0.4375		0.0314607	0.000529301
AHP	0.28125	0		0.0314607	0
POL	0.28125	299.812		0.0292135	0.362722
PTF	0.28125	70.5		0.0269663	0.085293
MUP	0.3125	22.875		0.0269663	0.0276749
INA	0.3125	2.625		0.0269663	0.0031758
RPL	0.3125	0		0.0269663	0
AHU	0.34375	49.8438		0.0247191	0.0603025
EDF	0.34375	19.5938		0.0247191	0.0237051
AHM	0.375	15.625		0.0224719	0.0189036
GRA	0.375	1.875		0.0224719	0.00226843
PYC	0.375	0		0.0224719	0
PUQ	0.375	17.4375		0.0202247	0.0210964
CYP	0.40625	0.5625		0.0202247	0.000680529
MCR	0.4375	0.5625		0.0202247	0.000680529
PUP	0.4375	0		0.0202247	0
ROM	0.46875	0		0.0202247	0
EDM	0.46875	12.5		0.0179775	0.0151229
CAP	0.5	1.25		0.0179775	0.00151229
MUR	0.5	0.5		0.0179775	0.000604915
MMN	0.5	0		0.0179775	0
PUG	0.5	0		0.0179775	0
PUC	0.5	0		0.0179775	0
VFE	0.5	5.90625		0.0157303	0.00714556
AHA	0.625	0		0.0157303	0
DMI	0.625	151.719		0.011236	0.183554
EMP	0.6875	12.375		0.00898876	0.0149716

## Sheet: STATSx29
HUMAN INTERVENTIONS IN EACH ENVIRONMENTAL COASTAL UNIT									SIMPLIFIED ENVIRONMENTAL IMPACT ASSESSMENT
COASTAL INTERVENTION		GUA	SMR	MAG	SIN	DAR	TOTAL		TYPE	FREQ	%	EXT	INT	REV	PER	UEI	%	TEI	%	% ACUM
Low density settlements	AHB	306	83	62	283	237	971		AHB	971	0.353992	1	1	1	2	0.15625	0.0138889	151.719	0.183443	0.183443
Groins	CYP	0	5	10	2	1	18		CYP	738	0.269048	5	2	2	4	0.40625	0.0361111	299.812	0.362503	0.545946
Luxury settlement with pier	AHM	0	0	2	0	0	2		AHM	188	0.0685381	2	4	2	4	0.375	0.0333333	70.5	0.0852414	0.631187
Luxury settlements	AHU	0	16	89	33	7	145		AHU	145	0.0528618	1	4	2	4	0.34375	0.0305556	49.8438	0.060266	0.691453
Nature Tourism	EDN	0	3	146	39	0	188		EDN	99	0.0360919	1	1	1	1	0.125	0.0111111	12.375	0.0149626	0.706416
Road infrastructure	CAP	0	3	3	1	0	7		CAP	63	0.0229676	4	4	4	4	0.5	0.0444444	31.5	0.0380866	0.744502
Farming and livestock	UAG	9	2	11	17	11	50		UAG	62	0.022603	4	2	1	2	0.28125	0.025	17.4375	0.0210837	0.765586
Aquaculture	GRA	3	6	33	12	9	63		GRA	61	0.0222384	2	4	2	4	0.375	0.0333333	22.875	0.0276581	0.793244
Sun and Beach Tourism	EDF	0	1	0	0	0	1		EDF	57	0.0207802	1	4	2	4	0.34375	0.0305556	19.5938	0.0236908	0.816935
Breakwaters	ROM	0	1	37	13	5	56		ROM	56	0.0204156	5	2	4	4	0.46875	0.0416667	26.25	0.0317388	0.848674
Public docks	MUP	3	0	23	4	0	30		MUP	50	0.0182282	2	2	2	4	0.3125	0.0277778	15.625	0.0188922	0.867566
Internal Maritime Transport	NAV	32	42	211	349	104	738		NAV	50	0.0182282	2	2	2	2	0.25	0.0222222	12.5	0.0151137	0.88268
Seawalls	MUR	2	1	9	2	27	41		MUR	41	0.0149471	6	4	2	4	0.5	0.0444444	20.5	0.0247865	0.907466
Inlet navigation channels	EMP	0	1	3	0	2	6		EMP	30	0.0109369	6	8	4	4	0.6875	0.0611111	20.625	0.0249377	0.932404
Manufacture	MAN	0	0	2	0	0	2		MAN	27	0.00984324	1	2	2	2	0.21875	0.0194444	5.90625	0.00714124	0.939545
Marinas	MMN	2	11	7	25	17	62		MMN	19	0.00692672	4	4	4	4	0.5	0.0444444	9.5	0.0114864	0.951032
High density settlements	AHA	0	0	1	1	0	2		AHA	18	0.00656216	4	8	4	4	0.625	0.0555556	11.25	0.0136024	0.964634
Shallow water ports without shelter	PUG	6	6	24	21	4	61		PUG	18	0.00656216	4	4	4	4	0.5	0.0444444	9	0.0108819	0.975516
Deep water ports without shelter	PUC	5	4	14	2	2	27		PUC	12	0.00437477	4	4	4	4	0.5	0.0444444	6	0.00725459	0.98277
Sun and beach tourism with pier	EDM	0	1	1	0	0	2		EDM	10	0.00364564	5	4	2	4	0.46875	0.0416667	4.6875	0.00566765	0.988438
Walks and ridges	PYC	7	10	19	3	11	50		PYC	7	0.00255195	2	2	4	4	0.375	0.0333333	2.625	0.00317388	0.991612
Naval military installations	INA	0	2	10	0	0	12		INA	6	0.00218739	2	2	2	4	0.3125	0.0277778	1.875	0.00226706	0.993879
Historic structures	ESH	3	1	11	1	2	18		ESH	5	0.00182282	1	1	2	4	0.25	0.0222222	1.25	0.00151137	0.99539
Thermoelectric plants	TYS	0	0	1	0	0	1		TYS	2	0.000729129	1	4	2	1	0.25	0.0222222	0.5	0.000604549	0.995995
Mining	DMI	0	1	17	1	0	19		DMI	2	0.000729129	4	8	4	4	0.625	0.0555556	1.25	0.00151137	0.997506
Mariculture	GRM	0	12	39	4	2	57		GRM	2	0.000729129	2	4	1	2	0.28125	0.025	0.5625	0.000680118	0.998186
Palatial settlements	AHP	4	56	9	28	2	99		AHP	2	0.000729129	2	2	1	4	0.28125	0.025	0.5625	0.000680118	0.998866
Railway infrastructure	VFE	0	0	6	4	0	10		VFE	1	0.000364564	4	4	4	4	0.5	0.0444444	0.5	0.000604549	0.999471
Cruise tourism	MCR	0	1	4	0	0	5		MCR	1	0.000364564	2	4	4	4	0.4375	0.0388889	0.4375	0.000528981	1
TOTAL		382	269	804	845	443	2743		TOTAL	2743	1					11.25	1	827.062	1

## Sheet: DATA_Pie
Figure 2 of Pereira et al (2019)
	GUAJIRA	VNSNSM	MAGDIQUE	SINU	DARIEN	TOTAL						GUA
AHB	306	83	62	283	237	971					AHB	306
AHA	0	5	10	2	1	18					CYP	32
AHP	0	0	2	0	0	2					MUP	9
AHU	0	16	89	33	7	145					NAV	7
AHM	0	3	146	39	0	188					GRA	6
PYC	0	3	3	1	0	7					MAN	5
MUP	9	2	11	17	11	50					EDN	4
CAP	3	6	33	12	9	63					OTHER	13
VFE	0	1	0	0	0	1
INE	0	0	0	0	0	0
POL	0	0	0	0	0	0						VNSNSM
ROM	0	1	37	13	5	56					AHB	83
EMP	3	0	23	4	0	30					EDN	56
CYP	32	42	211	349	104	738					CYP	42
MUR	2	1	9	2	27	41					AHU	16
RPL	0	0	0	0	0	0					EDF	12
TAD	0	0	0	0	0	0					UAG	11
IMI	0	0	0	0	0	0					NAV	10
INA	0	1	3	0	2	6					CAP	6
PTF	0	0	0	0	0	0					GRA	6
DMI	0	0	2	0	0	2					OTHER	27
UAG	2	11	7	25	17	62
GRM	0	0	1	1	0	2						MAG-DIQUE
GRA	6	6	24	21	4	61					CYP	211
MAN	5	4	14	2	2	27					AHM	146
TYS	0	1	1	0	0	2					AHU	89
DES	0	0	0	0	0	0					AHB	62
NAV	7	10	19	3	11	50					EDF	39
PUC	0	2	10	0	0	12					ROM	37
PUG	3	1	11	1	2	18					CAP	33
PUP	0	0	0	0	0	0					GRA	24
PUQ	0	0	0	0	0	0					EMP	23
MCR	0	0	1	0	0	1					NAV	19
MMN	0	1	17	1	0	19					MMN	17
EDF	0	12	39	4	2	57					MAN	14
EDN	4	56	9	28	2	99					MUP	11
EDM	0	0	6	4	0	10					PUC	10
ESH	0	1	4	0	0	5					PUG	11
TOTAL	382	269	804	845	443						OTHER	58
												SINU
											CYP	349
											AHB	283
											AHM	39
											AHU	33
											EDN	28
											UAG	25
											GRA	21
											MUP	17
											ROM	13
											CAP	12
											OTHER	25
												DARIEN
											AHB	237
											CYP	104
											MUR	27
											UAG	17
											MUP	11
											NAV	11
											CAP	9
											AHU	7
											OTHER	20

## Sheet: STATSxECU
TYPOLOGY	GUAJIRA				VNSNSM				MAGDIQUE				SINU				DARIEN
	FREQ	UEI	TEI		FREQ	UEI	TEI		FREQ	UEI	TEI		FREQ	UEI	TEI		FREQ	UEI	TEI
AHB	306	0.15625	47.8125		83	0.15625	12.9688		62	0.15625	9.6875		283	0.15625	44.2188		237	0.15625	37.0312
AHA	0	0.40625	0		5	0.40625	2.03125		10	0.40625	4.0625		2	0.40625	0.8125		1	0.40625	0.40625
AHP	0	0.375	0		0	0.375	0		2	0.375	0.75		0	0.375	0		0	0.375	0
AHU	0	0.34375	0		16	0.34375	5.5		89	0.34375	30.5938		33	0.34375	11.3438		7	0.34375	2.40625
AHM	0	0.125	0		3	0.125	0.375		146	0.125	18.25		39	0.125	4.875		0	0.125	0
PYC	0	0.5	0		3	0.5	1.5		3	0.5	1.5		1	0.5	0.5		0	0.5	0
MUP	9	0.28125	2.53125		2	0.28125	0.5625		11	0.28125	3.09375		17	0.28125	4.78125		11	0.28125	3.09375
CAP	3	0.375	1.125		6	0.375	2.25		33	0.375	12.375		12	0.375	4.5		9	0.375	3.375
VFE	0	0.34375	0		1	0.34375	0.34375		0	0.34375	0		0	0.34375	0		0	0.34375	0
ROM	0	0.46875	0		1	0.46875	0.46875		37	0.46875	17.3438		13	0.46875	6.09375		5	0.46875	2.34375
EMP	3	0.3125	0.9375		0	0.3125	0		23	0.3125	7.1875		4	0.3125	1.25		0	0.3125	0
CYP	32	0.25	8		42	0.25	10.5		211	0.25	52.75		349	0.25	87.25		104	0.25	26
MUR	2	0.5	1		1	0.5	0.5		9	0.5	4.5		2	0.5	1		27	0.5	13.5
INA	0	0.6875	0		1	0.6875	0.6875		3	0.6875	2.0625		0	0.6875	0		2	0.6875	1.375
DMI	0	0.21875	0		0	0.21875	0		2	0.21875	0.4375		0	0.21875	0		0	0.21875	0
UAG	2	0.5	1		11	0.5	5.5		7	0.5	3.5		25	0.5	12.5		17	0.5	8.5
GRM	0	0.625	0		0	0.625	0		1	0.625	0.625		1	0.625	0.625		0	0.625	0
GRA	6	0.5	3		6	0.5	3		24	0.5	12		21	0.5	10.5		4	0.5	2
MAN	5	0.5	2.5		4	0.5	2		14	0.5	7		2	0.5	1		2	0.5	1
TYS	0	0.46875	0		1	0.46875	0.46875		1	0.46875	0.46875		0	0.46875	0		0	0.46875	0
NAV	7	0.375	2.625		10	0.375	3.75		19	0.375	7.125		3	0.375	1.125		11	0.375	4.125
PUC	0	0.3125	0		2	0.3125	0.625		10	0.3125	3.125		0	0.3125	0		0	0.3125	0
PUG	3	0.25	0.75		1	0.25	0.25		11	0.25	2.75		1	0.25	0.25		2	0.25	0.5
MCR	0	0.25	0		0	0.25	0		1	0.25	0.25		0	0.25	0		0	0.25	0
MMN	0	0.625	0		1	0.625	0.625		17	0.625	10.625		1	0.625	0.625		0	0.625	0
EDF	0	0.28125	0		12	0.28125	3.375		39	0.28125	10.9688		4	0.28125	1.125		2	0.28125	0.5625
EDN	4	0.28125	1.125		56	0.28125	15.75		9	0.28125	2.53125		28	0.28125	7.875		2	0.28125	0.5625
EDM	0	0.5	0		0	0.5	0		6	0.5	3		4	0.5	2		0	0.5	0
ESH	0	0.4375	0		1	0.4375	0.4375		4	0.4375	1.75		0	0.4375	0		0	0.4375	0
TOTAL	382	11.25	72.4062		269	11.25	73.4688		804	11.25	230.312		845	11.25	204.25		443	11.25	106.781
