# Supplementary material for: Dataset of human interventions as anthropogenic perturbations on the Caribbean coast of Colombia
Source: Data Brief. 2020 Jun 12;31:105847. doi: 10.1016/j.dib.2020.105847 (PMC7327819; doi:10.1016/j.dib.2020.105847)
Supplement: Supplementary file 3 [file mmc3.xlsx]

## Sheet: Consolidated_ImpactAssessment
COASTAL INTERVENTION			ENVIRONMENTAL IMPACT
TYPE	CODE	FREQ	UEI	TEI	% TEI
Low density settlements	AHB	971	0.15625	151.719	0.183443
Groins	CYP	738	0.40625	299.812	0.362503
Luxury settlement with pier	AHM	188	0.375	70.5	0.0852414
Luxury settlements	AHU	145	0.34375	49.8438	0.060266
Nature Tourism	EDN	99	0.125	12.375	0.0149626
Road infrastructure	CAP	63	0.5	31.5	0.0380866
Farming and livestock	UAG	62	0.28125	17.4375	0.0210837
Aquaculture	GRA	61	0.375	22.875	0.0276581
Sun and Beach Tourism	EDF	57	0.34375	19.5938	0.0236908
Breakwaters	ROM	56	0.46875	26.25	0.0317388
Public docks	MUP	50	0.3125	15.625	0.0188922
Internal Maritime Transport	NAV	50	0.25	12.5	0.0151137
Seawalls	MUR	41	0.5	20.5	0.0247865
Inlet navigation channels	EMP	30	0.6875	20.625	0.0249377
Manufacture	MAN	27	0.21875	5.90625	0.00714124
Marinas	MMN	19	0.5	9.5	0.0114864
High density settlements	AHA	18	0.625	11.25	0.0136024
Shallow water ports without shelter	PUG	18	0.5	9	0.0108819
Deep water ports without shelter	PUC	12	0.5	6	0.00725459
Sun and beach tourism with pier	EDM	10	0.46875	4.6875	0.00566765
Walks and ridges	PYC	7	0.375	2.625	0.00317388
Naval military installations	INA	6	0.3125	1.875	0.00226706
Historic structures	ESH	5	0.25	1.25	0.00151137
Thermoelectric plants	TYS	2	0.25	0.5	0.000604549
Mining	DMI	2	0.625	1.25	0.00151137
Mariculture	GRM	2	0.28125	0.5625	0.000680118
Palatial settlements	AHP	2	0.28125	0.5625	0.000680118
Railway infrastructure	VFE	1	0.5	0.5	0.000604549
Cruise tourism	MCR	1	0.4375	0.4375	0.000528981
TOTAL		2743	11.25	827.062	1

## Sheet: DataDistribution
ord	TYPE		UEI units		TEI units		TEI Distribution
13	CYP		0.40625		299.812		Extreme OUTLIER
28	AHB		0.15625		151.719		Extreme OUTLIER
14	AHM		0.375		70.5		Extreme OUTLIER
17	AHU		0.34375		49.8438		Mild OUTLIER
4	CAP		0.5		31.5		NORMAL
10	ROM		0.46875		26.25		NORMAL
15	GRA		0.375		22.875		NORMAL
1	EMP		0.6875		20.625		NORMAL
5	MUR		0.5		20.5		NORMAL
18	EDF		0.34375		19.5938		NORMAL
21	UAG		0.28125		17.4375		NORMAL
19	MUP		0.3125		15.625		NORMAL
24	NAV		0.25		12.5		NORMAL
29	EDN		0.125		12.375		NORMAL
2	AHA		0.625		11.25		NORMAL
6	MMN		0.5		9.5		NORMAL
7	PUG		0.5		9		NORMAL
8	PUC		0.5		6		NORMAL
27	MAN		0.21875		5.90625		NORMAL
11	EDM		0.46875		4.6875		NORMAL
16	PYC		0.375		2.625		NORMAL
20	INA		0.3125		1.875		NORMAL
3	DMI		0.625		1.25		NORMAL
25	ESH		0.25		1.25		NORMAL
22	GRM		0.28125		0.5625		NORMAL
23	AHP		0.28125		0.5625		NORMAL
9	VFE		0.5		0.5		NORMAL
26	TYS		0.25		0.5		NORMAL
12	MCR		0.4375		0.4375		NORMAL
TOTAL			11.25		827.062
QUARTILE 1			0.28125		1.875
QUARTILE 2			0.375		11.25
QUARTILE 3			0.5		20.625
QUARTILE 4			0.6875		299.812
Tukey Test	INTERQUARTILE RANGE				18.75
	OUTER FENCE MILD OUTLIER				48.75
	OUTER FENCE EXTREME OUTLIER				67.5

## Sheet: TEIxECUs
Values of the unitary (UEI) and total (TEI) environmental impacts estimated for the CCCC. Scenario A
	TYPE	FREQ at each Environmental Coastal Units (ECU)					Overal TEI
		DARIEN	SINU	MAGDIQUE	VNSMR	GUAJIRA
	EMP	0	4	23	0	3	20.625
	AHA	1	2	10	5	0	11.25
	DMI	0	0	2	0	0	1.25
	CAP	9	12	33	6	3	31.5
	MUR	27	2	9	1	2	20.5
	MMN	0	1	17	1	0	9.5
	PUG	2	1	11	1	3	9
	PUC	0	0	10	2	0	6
	VFE	0	0	0	1	0	0.5
	ROM	5	13	37	1	0	26.25
	EDM	0	4	6	0	0	4.6875
	MCR	0	0	1	0	0	0.4375
	CYP	104	349	211	42	32	299.812
	AHM	0	39	146	3	0	70.5
	GRA	4	21	24	6	6	22.875
	PYC	0	1	3	3	0	2.625
	AHU	7	33	89	16	0	49.8438
	EDF	2	4	39	12	0	19.5938
	MUP	11	17	11	2	9	15.625
	INA	2	0	3	1	0	1.875
	UAG	17	25	7	11	2	17.4375
	GRM	0	1	1	0	0	0.5625
	AHP	0	0	2	0	0	0.5625
	NAV	11	3	19	10	7	12.5
	ESH	0	0	4	1	0	1.25
	TYS	0	0	1	1	0	0.5
	MAN	2	2	14	4	5	5.90625
	AHB	237	283	62	83	306	151.719
	EDN	2	28	9	56	0	12.375
	TOTAL	443	845	804	269	378	827.062
Values of the unitary (UEI) and total (TEI) environmental impacts estimated for the CCCC. Scenario B
	TYPE	FREQ at each Environmental Coastal Units (ECU)					Overal TEI
		DARIEN	SINU	MAGDIQUE	VNSMR	GUAJIRA
	EMP		4	23		3	20.625
	AHA	1	2	10	5		11.25
	DMI			2			1.25
	CAP	9	12	33	6	3	31.5
	MUR	27	2	9	1	2	20.5
	MMN		1	17	1		9.5
	PUG	2	1	11	1	3	9
	PUC			10	2		6
	VFE				1		0.5
	ROM	5	13	37	1		26.25
	EDM		4	6			4.6875
	MCR			1			0.4375
	GRA	4	21	24	6	6	22.875
	PYC		1	3	3		2.625
	EDF	2	4	39	12		19.5938
	MUP	11	17	11	2	9	15.625
	INA	2		3	1		1.875
	UAG	17	25	7	11	2	17.4375
	GRM		1	1			0.5625
	AHP			2			0.5625
	NAV	11	3	19	10	7	12.5
	ESH			4	1		1.25
	TYS			1	1	1	0.5
	MAN	2	2	14	4	5	5.90625
	EDN	2	28	9	56	4	12.375
	TOTAL	95	141	296	125	45	255.188
