# Supplementary material for: Dataset of human interventions as anthropogenic perturbations on the Caribbean coast of Colombia
Source: Data Brief. 2020 Jun 12;31:105847. doi: 10.1016/j.dib.2020.105847 (PMC7327819; doi:10.1016/j.dib.2020.105847)
Supplement: Supplementary file 4 [file mmc4.zip]

Archive with 1 entries (1 files):
- DiB_Intervencoast_ECU.kmz
